# Supplementary material for: 3-(3,4-Dimeth­oxy­benz­yl)chroman-4-one
Source: Acta Crystallogr Sect E Struct Rep Online. 2013 Jan 16;69(Pt 2):o241. doi: 10.1107/S1600536813000925 (PMC3569774; doi:10.1107/S1600536813000925)
Supplement: Supplementary file 1 [file e-69-0o241-sup1.cif]

##############################################################################
#                                                                            #
# This CIF contains the data in a paper accepted for publication in          #
# Acta Crystallographica Section E. It conforms to the requirements of       #
# Notes for Authors for Acta Crystallographica Section E, and has been       #
# peer reviewed under the auspices of the IUCr Commission on Journals.       #
#                                                                            #
# Full details of the Crystallographic Information File format               #
# are given in the paper "The Crystallographic Information File (CIF):       #
# a New Standard Archive File for Crystallography" by S. R. Hall, F. H.      #
# Allen and I. D. Brown [Acta Cryst. (1991), A47, 655-685].                  #
#                                                                            #
# The current version of the core CIF dictionary is obtainable from          #
# ftp://ftp.iucr.org/pub/cif_core.dic.                                       #
#                                                                            #
# Software is freely available for graphical display of the structure(s)     #
# in this CIF. For information consult the CIF software page                 #
# http://www.iucr.org/resources/cif/software.                                #
#                                                                            #
# This file may be used for bona fide research purposes within the           #
# scientific community so long as proper attribution is given to the journal # 
# article from which it was obtained.                                        #
#                                                                            #
##############################################################################
data_I
_audit_creation_method     'WinGX routine CIF_UPDATE'
_chemical_name_systematic
;
3-(3,4-Dimethoxybenzyl)chroman-4-one
;
_chemical_name_common     ?
_chemical_formula_moiety     'C18 H18 O4'
_chemical_formula_sum     'C18 H18 O4'
_chemical_formula_iupac     'C18 H18 O4'
_chemical_formula_weight     298.33
_chemical_melting_point     ?
_symmetry_cell_setting     monoclinic
_symmetry_space_group_name_H-M     'C 2/c'
_symmetry_space_group_name_Hall     '-C 2yc'
loop_
    _symmetry_equiv_pos_as_xyz
    'x, y, z'
    '-x, y, -z+1/2'
    'x+1/2, y+1/2, z'
    '-x+1/2, y+1/2, -z+1/2'
    '-x, -y, -z'
    'x, -y, z-1/2'
    '-x+1/2, -y+1/2, -z'
    'x+1/2, -y+1/2, z-1/2'
_cell_length_a     30.414(4)
_cell_length_b     5.453(3)
_cell_length_c     20.661(5)
_cell_angle_alpha     90.0
_cell_angle_beta     118.568(3)
_cell_angle_gamma     90.0
_cell_volume     3009.4(19)
_cell_formula_units_Z     8
_cell_measurement_reflns_used     575
_cell_measurement_theta_min     2.0
_cell_measurement_theta_max     25.0
_cell_measurement_temperature     295(2)
_exptl_crystal_description     block
_exptl_crystal_colour     colourless
_exptl_crystal_size_max     0.30
_exptl_crystal_size_mid     0.20
_exptl_crystal_size_min     0.20
_exptl_crystal_density_diffrn     1.317
_exptl_crystal_density_meas     ?
_exptl_crystal_density_method     'not measured'
_exptl_crystal_F_000     1264
_exptl_absorpt_coefficient_mu     0.093
_exptl_absorpt_correction_type     multi-scan
_exptl_absorpt_process_details     '(SADABS; Sheldrick, 1996)'
_exptl_absorpt_correction_T_min     0.954
_exptl_absorpt_correction_T_max     0.991
_exptl_special_details     ?
_diffrn_ambient_temperature     295(2)
_diffrn_radiation_type     MoK\a
_diffrn_radiation_wavelength     0.71073
_diffrn_radiation_source     'fine-focus sealed tube'
_diffrn_radiation_monochromator     graphite
_diffrn_measurement_device_type     'Bruker Kappa APEXII CCD'
_diffrn_measurement_method     '\w and \f scan'
_diffrn_reflns_number     13379
_diffrn_reflns_av_R_equivalents     0.0308
_diffrn_reflns_theta_min     2.24
_diffrn_reflns_theta_max     25.49
_diffrn_reflns_theta_full     25.49
_diffrn_measured_fraction_theta_max     0.999
_diffrn_measured_fraction_theta_full     0.999
_diffrn_reflns_limit_h_min     -36
_diffrn_reflns_limit_h_max     34
_diffrn_reflns_limit_k_min     -6
_diffrn_reflns_limit_k_max     6
_diffrn_reflns_limit_l_min     -13
_diffrn_reflns_limit_l_max     25
_refine_special_details
;
Refinement of <i>F</i>^2^ against ALL reflections. The weighted <i>R</i>-factor
<i>wR</i> and goodness of fit <i>S</i> are based on <i>F</i>^2^, conventional
<i>R</i>-factors <i>R</i> are based on <i>F</i>, with <i>F</i> set to zero for
negative <i>F</i>^2^. The threshold expression of <i>F</i>^2^ >
\s(<i>F</i>^2^) is used only for calculating <i>R</i>-factors(gt) <i>etc</i>.
and is not relevant to the choice of reflections for refinement.
<i>R</i>-factors based on <i>F</i>^2^ are statistically about twice as large
as those based on <i>F</i>, and <i>R</i>- factors based on ALL data will be
even larger.
;
_reflns_number_total     2802
_reflns_number_gt     1955
_reflns_threshold_expression     I>2sigma(I)
_refine_ls_structure_factor_coef     Fsqd
_refine_ls_matrix_type     full
_refine_ls_R_factor_all     0.0695
_refine_ls_R_factor_gt     0.0453
_refine_ls_wR_factor_ref     0.1419
_refine_ls_goodness_of_fit_ref     1.025
_refine_ls_restrained_S_all     1.025
_refine_ls_number_reflns     2802
_refine_ls_number_parameters     201
_refine_ls_number_restraints     0
_refine_ls_hydrogen_treatment     constr
_refine_ls_weighting_scheme     calc
_refine_ls_weighting_details
         'calc w=1/[\s^2^(Fo^2^)+(0.0617P)^2^+1.6626P] where P=(Fo^2^+2Fc^2^)/3'
_atom_sites_solution_hydrogens     geom
_atom_sites_solution_primary     direct
_atom_sites_solution_secondary     difmap
_refine_ls_shift/su_max     0
_refine_ls_shift/su_mean     0
_refine_diff_density_max     0.243
_refine_diff_density_min     -0.138
_refine_ls_extinction_method     none
loop_
    _atom_type_symbol
    _atom_type_description
    _atom_type_scat_dispersion_real
    _atom_type_scat_dispersion_imag
    _atom_type_scat_source
    C C 0.0033 0.0016 'International Tables Vol C Tables 4.2.6.8 and 6.1.1.4'
    H H 0 0 'International Tables Vol C Tables 4.2.6.8 and 6.1.1.4'
    O O 0.0106 0.006 'International Tables Vol C Tables 4.2.6.8 and 6.1.1.4'
_computing_data_collection     'APEX2 (Bruker, 2004)'
_computing_cell_refinement     'APEX2 and SAINT (Bruker, 2004)'
_computing_data_reduction     'SAINT and XPREP (Bruker, 2004)'
_computing_structure_solution     'SIR92 (Altomare <i>et al.</i>, 1994)'
_computing_structure_refinement     'SHELXL97 (Sheldrick, 2008)'
_computing_molecular_graphics
             'ORTEP-3 (Farrugia, 2012) and CAMERON (Watkin <i>et al.</i>, 1993)'
_computing_publication_material
                             'PARST (Nardelli, 1995) and WinGX (Farrugia, 2012)'
loop_
    _atom_site_type_symbol
    _atom_site_label
    _atom_site_fract_x
    _atom_site_fract_y
    _atom_site_fract_z
    _atom_site_U_iso_or_equiv
    _atom_site_adp_type
    _atom_site_calc_flag
    _atom_site_refinement_flags
    _atom_site_occupancy
    _atom_site_disorder_assembly
    _atom_site_disorder_group
    O O1 0.29295(5) -0.2335(3) 0.08927(7) 0.0703(4) Uani d . 1 . .
    O O2 0.32093(6) 0.1349(3) 0.27652(7) 0.0795(5) Uani d . 1 . .
    O O3 0.03885(6) 0.2688(3) -0.10089(8) 0.0857(5) Uani d . 1 . .
    O O4 0.05593(6) -0.0630(3) -0.00297(9) 0.0828(5) Uani d . 1 . .
    C C1 0.26773(8) -0.0139(4) 0.08851(10) 0.0695(6) Uani d . 1 . .
    H H1A 0.2353 -0.0109 0.0445 0.083 Uiso calc R 1 . .
    H H1B 0.2869 0.125 0.0862 0.083 Uiso calc R 1 . .
    C C2 0.26030(7) 0.0125(4) 0.15473(10) 0.0591(5) Uani d . 1 . .
    H H2 0.2423 -0.1338 0.1569 0.071 Uiso calc R 1 . .
    C C3 0.31104(7) 0.0101(4) 0.22267(10) 0.0576(5) Uani d . 1 . .
    C C4 0.34695(7) -0.1611(4) 0.21878(10) 0.0558(5) Uani d . 1 . .
    C C5 0.39185(8) -0.2207(4) 0.28105(12) 0.0743(6) Uani d . 1 . .
    H H5 0.4002 -0.1446 0.3257 0.089 Uiso calc R 1 . .
    C C6 0.42394(9) -0.3901(5) 0.27737(16) 0.0874(8) Uani d . 1 . .
    H H6 0.4537 -0.4293 0.3193 0.105 Uiso calc R 1 . .
    C C7 0.41172(10) -0.5014(5) 0.21116(17) 0.0926(8) Uani d . 1 . .
    H H7 0.4336 -0.6151 0.2085 0.111 Uiso calc R 1 . .
    C C8 0.36811(9) -0.4479(4) 0.14941(15) 0.0809(7) Uani d . 1 . .
    H H8 0.3602 -0.5257 0.1051 0.097 Uiso calc R 1 . .
    C C9 0.33563(8) -0.2773(4) 0.15279(11) 0.0598(5) Uani d . 1 . .
    C C10 0.22947(8) 0.2319(4) 0.15249(12) 0.0725(6) Uani d . 1 . .
    H H10A 0.2481 0.3796 0.1555 0.087 Uiso calc R 1 . .
    H H10B 0.2245 0.2278 0.1955 0.087 Uiso calc R 1 . .
    C C11 0.17901(7) 0.2453(4) 0.08429(11) 0.0604(5) Uani d . 1 . .
    C C12 0.16944(8) 0.4179(4) 0.03117(12) 0.0681(6) Uani d . 1 . .
    H H12 0.1945 0.5279 0.0371 0.082 Uiso calc R 1 . .
    C C13 0.12308(9) 0.4315(4) -0.03128(12) 0.0692(6) Uani d . 1 . .
    H H13 0.1172 0.5511 -0.0666 0.083 Uiso calc R 1 . .
    C C14 0.08591(8) 0.2697(4) -0.04133(11) 0.0626(5) Uani d . 1 . .
    C C15 0.09518(7) 0.0896(4) 0.01179(11) 0.0602(5) Uani d . 1 . .
    C C16 0.14145(7) 0.0798(4) 0.07368(11) 0.0608(5) Uani d . 1 . .
    H H16 0.1477 -0.04 0.1091 0.073 Uiso calc R 1 . .
    C C17 0.02452(12) 0.4796(6) -0.14567(14) 0.1180(11) Uani d . 1 . .
    H H17A 0.0302 0.6225 -0.1155 0.177 Uiso calc R 1 . .
    H H17B -0.0103 0.4689 -0.1811 0.177 Uiso calc R 1 . .
    H H17C 0.044 0.4912 -0.1709 0.177 Uiso calc R 1 . .
    C C18 0.06175(10) -0.2336(5) 0.05250(14) 0.0907(8) Uani d . 1 . .
    H H18A 0.0881 -0.3467 0.0606 0.136 Uiso calc R 1 . .
    H H18B 0.031 -0.322 0.037 0.136 Uiso calc R 1 . .
    H H18C 0.0701 -0.1475 0.0974 0.136 Uiso calc R 1 . .
loop_
    _atom_site_aniso_label
    _atom_site_aniso_U_11
    _atom_site_aniso_U_22
    _atom_site_aniso_U_33
    _atom_site_aniso_U_12
    _atom_site_aniso_U_13
    _atom_site_aniso_U_23
    O1 0.0715(9) 0.0778(10) 0.0596(8) 0.0033(8) 0.0297(7) -0.0169(7)
    O2 0.0778(10) 0.0985(12) 0.0547(8) -0.0048(9) 0.0257(7) -0.0235(8)
    O3 0.0705(10) 0.1063(13) 0.0663(9) 0.0163(9) 0.0214(8) 0.0078(9)
    O4 0.0645(10) 0.0931(12) 0.0908(11) -0.0091(8) 0.0372(8) 0.0017(9)
    C1 0.0716(14) 0.0771(14) 0.0552(12) 0.0045(11) 0.0266(10) -0.0073(10)
    C2 0.0586(12) 0.0636(12) 0.0540(11) -0.0042(9) 0.0259(9) -0.0108(9)
    C3 0.0601(12) 0.0652(12) 0.0491(10) -0.0107(9) 0.0275(9) -0.0071(9)
    C4 0.0520(11) 0.0580(11) 0.0575(11) -0.0085(9) 0.0262(9) 0.0008(9)
    C5 0.0647(14) 0.0821(15) 0.0700(13) -0.0081(12) 0.0272(11) 0.0052(11)
    C6 0.0614(14) 0.0860(17) 0.1025(19) 0.0083(13) 0.0293(13) 0.0242(15)
    C7 0.0870(18) 0.0789(17) 0.120(2) 0.0132(14) 0.0564(17) 0.0066(16)
    C8 0.0863(17) 0.0707(15) 0.0970(17) 0.0048(13) 0.0530(15) -0.0066(13)
    C9 0.0632(12) 0.0564(11) 0.0660(12) -0.0073(9) 0.0359(10) -0.0035(9)
    C10 0.0687(14) 0.0697(14) 0.0707(13) 0.0027(11) 0.0264(11) -0.0177(11)
    C11 0.0624(12) 0.0570(12) 0.0642(12) 0.0038(10) 0.0321(10) -0.0080(10)
    C12 0.0704(14) 0.0621(13) 0.0795(14) -0.0028(10) 0.0419(12) -0.0047(11)
    C13 0.0846(16) 0.0658(13) 0.0666(13) 0.0117(12) 0.0438(12) 0.0099(10)
    C14 0.0615(12) 0.0734(14) 0.0552(11) 0.0108(11) 0.0297(10) -0.0025(10)
    C15 0.0589(12) 0.0649(12) 0.0665(12) 0.0031(10) 0.0378(10) -0.0032(10)
    C16 0.0662(13) 0.0614(12) 0.0594(11) 0.0086(10) 0.0338(10) 0.0024(9)
    C17 0.128(2) 0.112(2) 0.0697(16) 0.0409(19) 0.0112(15) 0.0049(16)
    C18 0.1060(19) 0.0895(18) 0.1038(18) -0.0211(15) 0.0720(16) -0.0050(15)
_geom_special_details
;
All e.s.d.'s (except the e.s.d. in the dihedral angle between two l.s. planes)
are estimated using the full covariance matrix. The cell e.s.d.'s are taken
into account individually in the estimation of e.s.d.'s in distances, angles
and torsion angles; correlations between e.s.d.'s in cell parameters are only
used when they are defined by crystal symmetry. An approximate (isotropic)
treatment of cell e.s.d.'s is used for estimating e.s.d.'s involving l.s.
planes.
;
loop_
    _geom_bond_atom_site_label_1
    _geom_bond_atom_site_label_2
    _geom_bond_site_symmetry_2
    _geom_bond_distance
    _geom_bond_publ_flag
    O1 C9 . 1.355(2) ?
    O1 C1 . 1.418(3) ?
    O2 C3 . 1.213(2) ?
    O3 C14 . 1.371(2) ?
    O3 C17 . 1.408(3) ?
    O4 C15 . 1.365(2) ?
    O4 C18 . 1.420(3) ?
    C1 C2 . 1.496(3) ?
    C1 H1A . 0.97 ?
    C1 H1B . 0.97 ?
    C2 C10 . 1.507(3) ?
    C2 C3 . 1.510(3) ?
    C2 H2 . 0.98 ?
    C3 C4 . 1.468(3) ?
    C4 C9 . 1.389(3) ?
    C4 C5 . 1.395(3) ?
    C5 C6 . 1.372(3) ?
    C5 H5 . 0.93 ?
    C6 C7 . 1.375(4) ?
    C6 H6 . 0.93 ?
    C7 C8 . 1.362(3) ?
    C7 H7 . 0.93 ?
    C8 C9 . 1.383(3) ?
    C8 H8 . 0.93 ?
    C10 C11 . 1.509(3) ?
    C10 H10A . 0.97 ?
    C10 H10B . 0.97 ?
    C11 C12 . 1.368(3) ?
    C11 C16 . 1.388(3) ?
    C12 C13 . 1.385(3) ?
    C12 H12 . 0.93 ?
    C13 C14 . 1.369(3) ?
    C13 H13 . 0.93 ?
    C14 C15 . 1.397(3) ?
    C15 C16 . 1.377(3) ?
    C16 H16 . 0.93 ?
    C17 H17A . 0.96 ?
    C17 H17B . 0.96 ?
    C17 H17C . 0.96 ?
    C18 H18A . 0.96 ?
    C18 H18B . 0.96 ?
    C18 H18C . 0.96 ?
loop_
    _geom_angle_atom_site_label_1
    _geom_angle_atom_site_label_2
    _geom_angle_atom_site_label_3
    _geom_angle_site_symmetry_1
    _geom_angle_site_symmetry_3
    _geom_angle
    _geom_angle_publ_flag
    C9 O1 C1 . . 114.98(15) ?
    C14 O3 C17 . . 116.7(2) ?
    C15 O4 C18 . . 117.46(17) ?
    O1 C1 C2 . . 112.85(17) ?
    O1 C1 H1A . . 109 ?
    C2 C1 H1A . . 109 ?
    O1 C1 H1B . . 109 ?
    C2 C1 H1B . . 109 ?
    H1A C1 H1B . . 107.8 ?
    C10 C2 C3 . . 112.31(16) ?
    C10 C2 C1 . . 114.33(18) ?
    C3 C2 C1 . . 108.37(16) ?
    C10 C2 H2 . . 107.2 ?
    C3 C2 H2 . . 107.2 ?
    C1 C2 H2 . . 107.2 ?
    O2 C3 C4 . . 122.84(18) ?
    O2 C3 C2 . . 122.88(19) ?
    C4 C3 C2 . . 114.26(16) ?
    C9 C4 C5 . . 118.2(2) ?
    C9 C4 C3 . . 120.14(17) ?
    C5 C4 C3 . . 121.58(18) ?
    C6 C5 C4 . . 121.0(2) ?
    C6 C5 H5 . . 119.5 ?
    C4 C5 H5 . . 119.5 ?
    C5 C6 C7 . . 119.4(2) ?
    C5 C6 H6 . . 120.3 ?
    C7 C6 H6 . . 120.3 ?
    C8 C7 C6 . . 121.1(2) ?
    C8 C7 H7 . . 119.5 ?
    C6 C7 H7 . . 119.5 ?
    C7 C8 C9 . . 119.7(2) ?
    C7 C8 H8 . . 120.1 ?
    C9 C8 H8 . . 120.1 ?
    O1 C9 C8 . . 116.51(19) ?
    O1 C9 C4 . . 122.91(18) ?
    C8 C9 C4 . . 120.6(2) ?
    C2 C10 C11 . . 114.02(16) ?
    C2 C10 H10A . . 108.7 ?
    C11 C10 H10A . . 108.7 ?
    C2 C10 H10B . . 108.7 ?
    C11 C10 H10B . . 108.7 ?
    H10A C10 H10B . . 107.6 ?
    C12 C11 C16 . . 118.52(19) ?
    C12 C11 C10 . . 120.9(2) ?
    C16 C11 C10 . . 120.57(19) ?
    C11 C12 C13 . . 121.0(2) ?
    C11 C12 H12 . . 119.5 ?
    C13 C12 H12 . . 119.5 ?
    C14 C13 C12 . . 120.4(2) ?
    C14 C13 H13 . . 119.8 ?
    C12 C13 H13 . . 119.8 ?
    C13 C14 C15 . . 119.46(19) ?
    C13 C14 O3 . . 124.8(2) ?
    C15 C14 O3 . . 115.75(19) ?
    O4 C15 C16 . . 125.46(19) ?
    O4 C15 C14 . . 115.26(18) ?
    C16 C15 C14 . . 119.28(19) ?
    C15 C16 C11 . . 121.32(19) ?
    C15 C16 H16 . . 119.3 ?
    C11 C16 H16 . . 119.3 ?
    O3 C17 H17A . . 109.5 ?
    O3 C17 H17B . . 109.5 ?
    H17A C17 H17B . . 109.5 ?
    O3 C17 H17C . . 109.5 ?
    H17A C17 H17C . . 109.5 ?
    H17B C17 H17C . . 109.5 ?
    O4 C18 H18A . . 109.5 ?
    O4 C18 H18B . . 109.5 ?
    H18A C18 H18B . . 109.5 ?
    O4 C18 H18C . . 109.5 ?
    H18A C18 H18C . . 109.5 ?
    H18B C18 H18C . . 109.5 ?
loop_
    _geom_torsion_atom_site_label_1
    _geom_torsion_atom_site_label_2
    _geom_torsion_atom_site_label_3
    _geom_torsion_atom_site_label_4
    _geom_torsion_site_symmetry_1
    _geom_torsion_site_symmetry_2
    _geom_torsion_site_symmetry_3
    _geom_torsion_site_symmetry_4
    _geom_torsion
    _geom_torsion_publ_flag
    C9 O1 C1 C2 . . . . -49.8(2) ?
    O1 C1 C2 C10 . . . . -174.62(16) ?
    O1 C1 C2 C3 . . . . 59.3(2) ?
    C10 C2 C3 O2 . . . . 16.4(3) ?
    C1 C2 C3 O2 . . . . 143.6(2) ?
    C10 C2 C3 C4 . . . . -165.23(17) ?
    C1 C2 C3 C4 . . . . -38.0(2) ?
    O2 C3 C4 C9 . . . . -172.37(19) ?
    C2 C3 C4 C9 . . . . 9.2(3) ?
    O2 C3 C4 C5 . . . . 10.7(3) ?
    C2 C3 C4 C5 . . . . -167.68(18) ?
    C9 C4 C5 C6 . . . . -0.2(3) ?
    C3 C4 C5 C6 . . . . 176.79(19) ?
    C4 C5 C6 C7 . . . . 0.4(4) ?
    C5 C6 C7 C8 . . . . -0.6(4) ?
    C6 C7 C8 C9 . . . . 0.6(4) ?
    C1 O1 C9 C8 . . . . -162.74(19) ?
    C1 O1 C9 C4 . . . . 17.7(3) ?
    C7 C8 C9 O1 . . . . -179.9(2) ?
    C7 C8 C9 C4 . . . . -0.4(3) ?
    C5 C4 C9 O1 . . . . 179.68(18) ?
    C3 C4 C9 O1 . . . . 2.7(3) ?
    C5 C4 C9 C8 . . . . 0.2(3) ?
    C3 C4 C9 C8 . . . . -176.84(19) ?
    C3 C2 C10 C11 . . . . 178.29(17) ?
    C1 C2 C10 C11 . . . . 54.3(3) ?
    C2 C10 C11 C12 . . . . -108.8(2) ?
    C2 C10 C11 C16 . . . . 70.3(3) ?
    C16 C11 C12 C13 . . . . 1.3(3) ?
    C10 C11 C12 C13 . . . . -179.64(19) ?
    C11 C12 C13 C14 . . . . -0.6(3) ?
    C12 C13 C14 C15 . . . . -0.4(3) ?
    C12 C13 C14 O3 . . . . 179.69(18) ?
    C17 O3 C14 C13 . . . . -14.9(3) ?
    C17 O3 C14 C15 . . . . 165.1(2) ?
    C18 O4 C15 C16 . . . . 5.3(3) ?
    C18 O4 C15 C14 . . . . -174.00(18) ?
    C13 C14 C15 O4 . . . . 179.99(18) ?
    O3 C14 C15 O4 . . . . 0.0(3) ?
    C13 C14 C15 C16 . . . . 0.7(3) ?
    O3 C14 C15 C16 . . . . -179.39(17) ?
    O4 C15 C16 C11 . . . . -179.27(18) ?
    C14 C15 C16 C11 . . . . 0.0(3) ?
    C12 C11 C16 C15 . . . . -0.9(3) ?
    C10 C11 C16 C15 . . . . 179.95(18) ?
loop_
    _geom_hbond_atom_site_label_D
    _geom_hbond_atom_site_label_H
    _geom_hbond_atom_site_label_A
    _geom_hbond_site_symmetry_A
    _geom_hbond_distance_DH
    _geom_hbond_distance_HA
    _geom_hbond_distance_DA
    _geom_hbond_angle_DHA
    _geom_hbond_publ_flag
    C8 H8 Cg 1_545 0.96 2.87 3.755(4) 154 yes
data_global
_journal_date_recd_electronic     2012-11-25
_journal_date_accepted     2013-01-10
_journal_name_full     'Acta Crystallographica, Section E'
_journal_year     2013
_journal_volume     69
_journal_issue      2
_journal_page_first     o241
_journal_page_last     o241
_journal_paper_category     QO
_journal_paper_doi     10.1107/S1600536813000925
_journal_coeditor_code     HG5275
_publ_contact_author_name     'Girija, C. R.'
_publ_contact_author_address
;
Chemistry Research Centre(affiliated to Kuvempu University),
SSMRV College, 4th T Block, Jayanagar, Bangalore 560 041,
India
;
_publ_contact_author_email     'girija.shivakumar@rediffmail.com'
_publ_contact_author_fax     '+91-80-23602306'
_publ_contact_author_phone     '+91-80-26660708'
_publ_section_title
;
3-(3,4-Dimethoxybenzyl)chroman-4-one
;
loop_
    _publ_author_name
    _publ_author_footnote
    _publ_author_address
    'S. Shalini' .
;
Chemistry Research Centre (affiliated to Kuvempu University)
SSMRV Degree College
4th T Block
Jayanagar
Bangalore 560 041
India
;
    'C. R. Girija' .
;
Chemistry Research Centre (affiliated to Kuvempu University)
SSMRV Degree College
4th T Block
Jayanagar
Bangalore 560 041
India
;
    'Lalitha Simon' .
;
Department of Chemistry , KMC International Center,
Manipal University,
Manipal 576 104
India
;
    'K. K. Srinivasan' .
;
Department of Pharmaceutical Chemistry
Manipal College of Pharmaceutical Sciences
Manipal University
Manipal 576 104
India
;
    'T. V. Venkatesha' .
;
Department of Chemistry
Jnana Sahyadri
Kuvempu University
Shankargatta 577 451
India
;
    'M. M. Jotani' .
;
Department of Physics
Bhavan's Sheth R. A. College of Science Khanpur
Ahmedabad
Gujarat 380 001
India
;
