# Supplementary material for: 3-(3,4-Dimeth­oxy­benz­yl)chroman-4-one
Source: Acta Crystallogr Sect E Struct Rep Online. 2013 Jan 16;69(Pt 2):o241. doi: 10.1107/S1600536813000925 (PMC3569774; doi:10.1107/S1600536813000925)
Supplement: Supplementary file 2 [file e-69-0o241-Isup2.hkl]

#
# h,k,l, Fc-squared, Fo-squared, sigma(Fo-squared) and status flag
#
data_I
_shelx_title '    aHIF16 in C2/c'
_shelx_refln_list_code          4
_shelx_F_calc_maximum      326.63
_exptl_crystal_F_000      1264.00
_reflns_d_resolution_high  0.8258
 
loop_
 _symmetry_equiv_pos_as_xyz
 'x, y, z'
 '-x, y, -z+1/2'
 'x+1/2, y+1/2, z'
 '-x+1/2, y+1/2, -z+1/2'
 '-x, -y, -z'
 'x, -y, z-1/2'
 '-x+1/2, -y+1/2, -z'
 'x+1/2, -y+1/2, z-1/2'
 
_cell_length_a    30.4140
_cell_length_b     5.4530
_cell_length_c    20.6610
_cell_angle_alpha  90.000
_cell_angle_beta  118.568
_cell_angle_gamma  90.000
 
_shelx_F_squared_multiplier     1.000
 
loop_
 _refln_index_h
 _refln_index_k
 _refln_index_l
 _refln_F_squared_calc
 _refln_F_squared_meas
 _refln_F_squared_sigma
 _refln_observed_status
   4   0   0    11287.88    11470.77    172.37 o
   6   0   0     3774.79     3371.89     52.06 o
   8   0   0    10998.03    10469.06    180.98 o
  10   0   0     3312.54     3535.80     63.77 o
  12   0   0     1085.55     1044.36     28.46 o
  14   0   0     1722.57     1896.61     47.86 o
  16   0   0       55.92       67.71      7.58 o
  18   0   0        3.97       -0.22      5.32 o
  20   0   0      117.78      112.10     14.95 o
  22   0   0      583.47      532.00     22.94 o
  24   0   0        0.90       20.18     19.19 o
  26   0   0        0.33        2.98      8.79 o
  28   0   0       24.23       24.08     10.34 o
  30   0   0        2.16        2.41     10.18 o
  32   0   0        9.99       19.12      9.68 o
   1   1   0     1126.72     1153.86     10.84 o
   3   1   0     6180.52     6360.22     68.40 o
   5   1   0    46262.63    43387.31    584.08 o
   7   1   0     1259.22     1359.11     20.67 o
   9   1   0     1159.39     1192.99     18.95 o
  11   1   0      686.05      779.78     12.75 o
  13   1   0     1694.96     1700.57     24.63 o
  15   1   0     2934.92     2983.80     37.14 o
  17   1   0     1509.56     1525.34     23.59 o
  19   1   0      524.52      539.92     13.05 o
  21   1   0       74.02      109.03      6.58 o
  23   1   0      236.96      243.49     10.13 o
  25   1   0      216.18      241.78     10.70 o
  27   1   0       28.17       23.05      6.38 o
  29   1   0        0.07       -4.70      6.66 o
  31   1   0        3.41        5.57      8.81 o
   0   2   0      105.01       63.56      3.35 o
   2   2   0       49.25       99.37      3.07 o
   4   2   0       86.62       91.82      3.53 o
   6   2   0      551.59      535.55      9.56 o
   8   2   0     5030.55     5235.44     66.60 o
  10   2   0      668.58      674.57     13.21 o
  12   2   0       52.56       24.51      3.48 o
  14   2   0       10.56       10.42      3.54 o
  16   2   0     1371.42     1393.11     24.41 o
  18   2   0      631.77      597.00     14.40 o
  20   2   0        0.77       -0.77      5.64 o
  22   2   0      172.93      189.32      9.21 o
  24   2   0       88.12       76.60      7.22 o
  26   2   0       27.41       28.24      6.32 o
  28   2   0      123.00      131.01      9.26 o
  30   2   0        1.45       -0.02      7.54 o
   1   3   0      530.10      508.40      8.08 o
   3   3   0      318.62      358.00      7.18 o
   5   3   0     1230.30     1240.81     17.70 o
   7   3   0      274.49      303.26      7.30 o
   9   3   0      264.96      255.42      9.15 o
  11   3   0      154.60      105.61      5.34 o
  13   3   0      102.61      132.42      7.45 o
  15   3   0       65.28       42.19      4.28 o
  17   3   0      415.72      393.93     12.18 o
  19   3   0      371.42      343.52     11.77 o
  21   3   0        1.49       -2.32      4.97 o
  23   3   0      125.28      157.12      9.28 o
  25   3   0       14.14       20.27      6.53 o
  27   3   0        3.37        4.80      6.36 o
   0   4   0     3594.65     3621.28     59.39 o
   2   4   0      348.36      318.37      7.94 o
   4   4   0      854.63      819.02     14.42 o
   6   4   0      287.68      285.20      8.75 o
   8   4   0       20.33       25.17      5.76 o
  10   4   0       24.29       39.48      6.07 o
  12   4   0       48.13       33.04      4.78 o
  14   4   0      117.20       99.14      7.17 o
  16   4   0        3.52       -4.83      5.02 o
  18   4   0       11.47       28.00      8.77 o
  20   4   0       18.57       29.83      6.48 o
  22   4   0       42.75       46.00      7.43 o
  24   4   0        0.02       -5.48      6.22 o
   1   5   0      122.19      120.08      6.08 o
   3   5   0        0.90        4.40      4.37 o
   5   5   0       13.84        9.49      4.37 o
   7   5   0      111.02      108.83      7.05 o
   9   5   0      101.11      119.02      7.39 o
  11   5   0       26.72       32.05      6.22 o
  13   5   0        0.24       -9.25      9.13 o
  15   5   0        9.78       10.29      6.05 o
  17   5   0       49.33       30.96      7.00 o
  19   5   0       24.61       19.27      6.91 o
  21   5   0      120.29      159.58     11.05 o
   0   6   0      205.09      228.02     17.40 o
   2   6   0        6.74       16.17      5.97 o
   4   6   0       90.59       97.14      7.89 o
   6   6   0        1.02       -7.70      5.45 o
   8   6   0       15.35       24.77      6.42 o
  10   6   0        5.43        3.98      5.94 o
  12   6   0        0.60        3.40      6.03 o
 -31   1   1        3.89        9.55      7.50 o
 -29   1   1       32.14       18.18      8.16 o
 -27   1   1        2.69        8.53      5.83 o
 -25   1   1       34.43       50.07      7.01 o
 -23   1   1      493.77      533.12     14.91 o
 -21   1   1      847.72      872.66     16.68 o
 -19   1   1     1361.69     1325.09     21.47 o
 -17   1   1        8.79       22.24      3.43 o
 -15   1   1       35.56       52.77      5.13 o
 -13   1   1      500.52      500.85     10.45 o
 -11   1   1      845.01      793.80     15.71 o
  -9   1   1      707.44      741.67     11.18 o
  -7   1   1     2289.84     2342.78     30.32 o
  -5   1   1       21.16        1.99      2.57 o
  -3   1   1    33322.54    32207.96    368.15 o
  -1   1   1       28.85       31.91      1.20 o
   1   1   1     6816.40     6769.42     64.75 o
   3   1   1     6458.83     5727.06     71.70 o
   5   1   1      470.35      628.91     15.68 o
   7   1   1      685.71      638.43     11.17 o
   9   1   1     3214.50     2706.03     36.13 o
  11   1   1        6.33        6.17      2.64 o
  13   1   1     9909.64     9971.05    115.35 o
  15   1   1      116.10      132.10      3.88 o
  17   1   1      118.44      153.26      5.13 o
  19   1   1       30.08       46.97      4.97 o
  21   1   1     1881.33     1831.00     29.01 o
  23   1   1       20.99       36.28      5.55 o
  25   1   1        0.62        4.72      5.49 o
  27   1   1       24.13       23.19      6.59 o
  29   1   1       30.47       29.61      7.51 o
  31   1   1        0.10       -0.86      7.76 o
 -30   2   1        3.30       14.75      7.94 o
 -28   2   1        5.02        2.94      7.79 o
 -26   2   1       39.73       33.56      6.28 o
 -24   2   1       21.21       10.62      5.41 o
 -22   2   1       34.22       39.84      5.84 o
 -20   2   1       27.11       28.49      5.42 o
 -18   2   1       24.70       40.86      5.04 o
 -16   2   1       18.41       35.87      4.30 o
 -14   2   1      749.75      673.91     13.89 o
 -12   2   1       24.39       51.92      3.49 o
 -10   2   1       25.91       65.83      8.80 o
  -8   2   1        6.81       68.97      8.25 o
  -6   2   1      884.43      860.05     13.46 o
  -4   2   1      143.97      141.80      6.31 o
  -2   2   1      404.77      387.84      9.67 o
   0   2   1     3800.07     3805.22     36.81 o
   2   2   1      397.88      366.83      6.08 o
   4   2   1      546.96      457.17      8.39 o
   6   2   1       33.25       37.69      4.76 o
   8   2   1     3189.38     3216.84     42.43 o
  10   2   1      160.62      156.97      6.39 o
  12   2   1      330.16      337.90      9.02 o
  14   2   1      365.76      386.01     11.90 o
  16   2   1     1413.63     1351.43     24.07 o
  18   2   1      519.13      517.72     11.73 o
  20   2   1     1061.46     1130.12     22.47 o
  22   2   1      295.66      277.26     12.96 o
  24   2   1        8.34       11.26      6.59 o
  26   2   1       99.93      111.34      8.76 o
  28   2   1        9.62        8.99      6.38 o
  30   2   1       10.25       11.86      8.32 o
 -29   3   1       12.81        5.34      6.82 o
 -27   3   1       62.97       64.08      7.99 o
 -25   3   1        4.74        2.06      5.57 o
 -23   3   1      195.58      166.60      9.26 o
 -21   3   1      134.86      140.12      8.38 o
 -19   3   1      102.65      100.02      9.13 o
 -17   3   1      277.73      250.15      9.64 o
 -15   3   1        1.15       -5.89      3.08 o
 -13   3   1      102.86       92.02      5.82 o
 -11   3   1      735.37      741.10     13.79 o
  -9   3   1      178.93      197.16      6.77 o
  -7   3   1      461.98      449.30      9.71 o
  -5   3   1        4.62        4.66      2.60 o
  -3   3   1     2016.70     1968.63     25.62 o
  -1   3   1      273.43      249.34      5.62 o
   1   3   1      899.67      910.12     18.67 o
   3   3   1     1358.26     1290.39     15.87 o
   5   3   1     6988.92     7192.70     83.89 o
   7   3   1       34.61       32.67      4.48 o
   9   3   1      496.92      441.45      9.93 o
  11   3   1       96.06       92.04      5.10 o
  13   3   1       24.81       26.01      4.93 o
  15   3   1      939.33      898.02     18.73 o
  17   3   1      207.53      199.75      9.36 o
  19   3   1       52.84       47.17      6.22 o
  21   3   1      201.89      202.50      8.56 o
  23   3   1        6.10       17.87      6.05 o
  25   3   1       86.86       96.28      9.28 o
  27   3   1        6.10        0.89      6.36 o
 -26   4   1       13.80        6.33      7.09 o
 -24   4   1       19.70       26.97      7.21 o
 -22   4   1       67.72       90.71      8.27 o
 -20   4   1      211.58      223.89     10.65 o
 -18   4   1       10.78        8.54      5.43 o
 -16   4   1        0.57        1.26      4.85 o
 -14   4   1        8.44        5.83      4.75 o
 -12   4   1      137.23      127.51      7.30 o
 -10   4   1       23.42       23.59      4.29 o
  -8   4   1      416.64      448.08     10.93 o
  -6   4   1       53.53       45.92      4.59 o
  -4   4   1      650.34      641.83     15.23 o
  -2   4   1       96.28      103.44      6.25 o
   0   4   1      312.48      345.06     10.43 o
   2   4   1        3.99       -0.81      2.97 o
   4   4   1       16.58       16.10      3.64 o
   6   4   1       48.43       44.96      4.29 o
   8   4   1       28.54       28.80      4.28 o
  10   4   1       11.92        9.22      5.14 o
  12   4   1       13.49       10.98      4.40 o
  14   4   1      382.56      404.36     12.77 o
  16   4   1       50.93       58.92      6.77 o
  18   4   1      351.91      352.10     12.80 o
  20   4   1       16.81       22.66      6.47 o
  22   4   1        0.16        0.42      6.28 o
  24   4   1        0.81       -1.72      6.56 o
 -21   5   1       49.11       46.79      8.04 o
 -19   5   1        1.08        0.87      6.25 o
 -17   5   1       32.20       28.86      7.04 o
 -15   5   1        7.08       11.65      5.93 o
 -13   5   1      243.98      242.42     11.26 o
 -11   5   1        0.12       -5.04      4.97 o
  -9   5   1        0.69       -5.43      4.36 o
  -7   5   1        0.00       -3.85      4.42 o
  -5   5   1      187.25      215.24      8.86 o
  -3   5   1      264.75      321.91     10.56 o
  -1   5   1       37.90       42.31      5.66 o
   1   5   1       81.41       85.60      5.90 o
   3   5   1       97.26      104.24      7.29 o
   5   5   1        9.63        8.74      4.31 o
   7   5   1       15.35        9.12      4.43 o
   9   5   1       33.04       34.99      5.25 o
  11   5   1        5.21       -2.09      4.73 o
  13   5   1       74.27       93.00      8.06 o
  15   5   1        4.01        4.51      6.03 o
  17   5   1       72.21       68.39      8.13 o
  19   5   1       17.44       27.34      7.54 o
 -14   6   1        0.06       -1.28      6.76 o
 -12   6   1        0.30       -0.09      6.31 o
 -10   6   1       36.20       43.39      6.95 o
  -8   6   1       32.31       45.01      6.90 o
  -6   6   1        1.37       -1.07      5.70 o
  -4   6   1       26.33       15.85      6.09 o
  -2   6   1       15.72       26.45      6.28 o
   0   6   1       18.31       22.58      6.37 o
   2   6   1       95.06       91.71      7.98 o
   4   6   1       15.22       14.06      6.14 o
   6   6   1       31.45       32.46      6.61 o
   8   6   1        0.94       -5.05      5.46 o
  10   6   1        6.04        2.94      6.42 o
  12   6   1        1.54       -3.54      6.30 o
 -32   0   2        0.01       12.84      8.76 o
 -30   0   2       91.27      110.40     14.42 o
 -28   0   2       30.83       65.96     12.00 o
 -26   0   2     3354.51     3414.16    109.36 o
 -24   0   2     1174.09     1117.96     36.29 o
 -22   0   2      591.89      549.61     22.13 o
 -20   0   2      623.81      678.63     23.84 o
 -18   0   2     3556.79     3296.55    106.11 o
 -16   0   2      195.24      168.39     10.33 o
 -14   0   2      500.74      389.45     17.26 o
 -12   0   2     5818.00     5662.08    127.01 o
 -10   0   2    27068.83    25400.35    778.41 o
  -8   0   2     2333.85     2243.45     31.48 o
  -6   0   2    20281.61    20068.87    260.96 o
  -4   0   2      333.99      291.89      4.27 o
   0   0   2     1929.18     1331.42     41.71 o
   2   0   2    24409.47    25378.65    266.83 o
   4   0   2      308.94      409.05      6.89 o
   6   0   2       55.69       75.22      2.47 o
   8   0   2       14.00       24.60      2.48 o
  10   0   2     3030.82     3098.03     48.43 o
  12   0   2     2678.21     2751.55     52.00 o
  14   0   2      665.01      635.02     16.59 o
  16   0   2      112.58      133.10     18.97 o
  18   0   2       89.36      115.25     10.38 o
  20   0   2        0.53       -9.40      6.22 o
  22   0   2        0.56      -11.55      7.02 o
  24   0   2       22.09       22.14     12.98 o
  26   0   2        0.44        0.66      9.04 o
  28   0   2      133.66      149.51     15.97 o
  30   0   2        5.00       -1.61     11.16 o
 -33   1   2       12.02       14.74      8.41 o
 -31   1   2        3.32      -13.25      6.63 o
 -29   1   2       10.64        2.64      6.34 o
 -27   1   2       41.18       40.04      7.66 o
 -25   1   2     1230.38     1271.15     25.58 o
 -23   1   2      160.19      163.66      8.77 o
 -21   1   2     1527.02     1452.16     23.53 o
 -19   1   2       96.63       88.26      5.54 o
 -17   1   2      270.94      304.42      9.83 o
 -15   1   2       61.38       69.19      6.35 o
 -13   1   2      744.11      675.27     12.67 o
 -11   1   2       37.17       41.33      2.52 o
  -9   1   2       79.18       86.17      3.04 o
  -7   1   2      233.93      192.31      3.96 o
  -5   1   2    29927.25    28634.78    326.68 o
  -3   1   2     3458.01     3035.68     38.12 o
  -1   1   2    13488.06    13832.50    138.00 o
   1   1   2     3055.70     2755.11     30.41 o
   3   1   2     1810.84     1698.14     19.43 o
   5   1   2     1051.84     1014.61     13.24 o
   7   1   2      113.12      105.22      4.91 o
   9   1   2     9903.11     9887.30    113.82 o
  11   1   2        0.77        1.28      1.95 o
  13   1   2      593.12      551.08      9.58 o
  15   1   2       15.07       19.53      2.38 o
  17   1   2       12.39       24.90      2.51 o
  19   1   2      350.63      328.26      9.87 o
  21   1   2      576.14      536.75     13.17 o
  23   1   2      296.51      287.99     10.15 o
  25   1   2       22.37       22.43      6.22 o
  27   1   2        9.11        2.82      6.14 o
  29   1   2        5.84        9.86      6.85 o
 -32   2   2        0.01       -6.36      7.20 o
 -30   2   2       64.79       74.65      9.69 o
 -28   2   2        1.78        5.51      5.62 o
 -26   2   2       24.82        8.10      5.46 o
 -24   2   2      137.67      128.44      8.16 o
 -22   2   2      715.18      691.14     16.31 o
 -20   2   2      705.30      708.26     16.04 o
 -18   2   2      341.29      367.52     10.52 o
 -16   2   2      705.45      719.26     12.64 o
 -14   2   2      474.69      472.56      9.43 o
 -12   2   2        0.01        3.58      2.27 o
 -10   2   2     5547.86     5819.00     81.65 o
  -8   2   2    12218.51    11455.61    156.25 o
  -6   2   2      460.55      471.43     13.71 o
  -4   2   2     1950.82     2087.27     30.88 o
  -2   2   2     1627.77     1492.12     20.61 o
   0   2   2       52.88       41.05      3.69 o
   2   2   2       41.85       52.29      2.58 o
   4   2   2     1001.29     1055.60     14.47 o
   6   2   2       53.53       53.38      4.34 o
   8   2   2      133.07      144.59      5.12 o
  10   2   2       50.36       72.50      4.72 o
  12   2   2      447.06      389.59     10.01 o
  14   2   2      105.79      110.24      5.99 o
  16   2   2      681.49      665.63     13.15 o
  18   2   2     6206.94     5998.94     78.43 o
  20   2   2       94.62       95.31      8.90 o
  22   2   2       93.75       94.57      7.55 o
  24   2   2       46.59       47.21      6.81 o
  26   2   2       50.79       48.16      7.34 o
  28   2   2        2.51       -5.85      6.08 o
 -29   3   2        5.39        2.42      6.52 o
 -27   3   2        3.27       -1.10      5.88 o
 -25   3   2       13.04        7.90      5.72 o
 -23   3   2        0.09        0.77      5.04 o
 -21   3   2        5.77       13.37      5.21 o
 -19   3   2        3.50        0.17      6.42 o
 -17   3   2       25.82       16.49      3.64 o
 -15   3   2        2.31       -1.23      2.85 o
 -13   3   2      256.70      265.35      8.78 o
 -11   3   2       96.89       99.80      5.63 o
  -9   3   2      239.53      202.83      9.50 o
  -7   3   2      855.32      886.91     16.54 o
  -5   3   2      914.79      880.96     14.75 o
  -3   3   2        2.08       -1.30      2.51 o
  -1   3   2       45.69       33.12      2.85 o
   1   3   2      487.85      439.71      7.99 o
   3   3   2     2982.27     3035.43     32.74 o
   5   3   2       56.03       86.33      4.81 o
   7   3   2      351.56      356.10      8.01 o
   9   3   2      275.49      279.16      7.83 o
  11   3   2        8.95        1.63      3.39 o
  13   3   2      670.92      654.00     13.56 o
  15   3   2      333.62      349.33     15.09 o
  17   3   2        5.52        4.82      5.42 o
  19   3   2      115.36      104.94      6.72 o
  21   3   2        4.02        1.20      4.49 o
  23   3   2        0.53       -3.02      5.60 o
  25   3   2       33.00       33.73      7.35 o
  27   3   2        2.07        5.41      7.43 o
 -26   4   2       23.06       35.65      7.55 o
 -24   4   2       81.46       73.46      8.15 o
 -22   4   2        1.47        1.62      5.76 o
 -20   4   2        2.79       -0.46      5.40 o
 -18   4   2       28.30       15.06      5.44 o
 -16   4   2        1.46       -5.01      3.69 o
 -14   4   2        2.73       -2.41      4.16 o
 -12   4   2        5.26        3.15      4.28 o
 -10   4   2      346.24      360.81     10.02 o
  -8   4   2      323.26      332.54      9.39 o
  -6   4   2      121.16      110.89      5.84 o
  -4   4   2       82.08      101.81      5.22 o
  -2   4   2      431.60      456.16      9.99 o
   0   4   2       22.48       25.02      3.54 o
   2   4   2      494.96      515.71      9.86 o
   4   4   2       25.64       27.90      3.60 o
   6   4   2      338.58      342.60      8.77 o
   8   4   2      228.51      216.40      7.89 o
  10   4   2        8.98        1.30      3.92 o
  12   4   2        3.49       -0.47      4.23 o
  14   4   2      316.54      323.20     10.55 o
  16   4   2       27.79       33.13      7.23 o
  18   4   2       25.34       13.98      6.11 o
  20   4   2      144.93      176.38     10.26 o
  22   4   2       15.80       13.81      6.85 o
  24   4   2        0.01      -13.56      6.78 o
 -21   5   2       64.48       46.09      8.64 o
 -19   5   2        3.33       -1.47      5.93 o
 -17   5   2       82.77       88.18      8.17 o
 -15   5   2        2.83       -0.80      5.53 o
 -13   5   2       29.06       26.33      6.13 o
 -11   5   2        0.07       -1.30      4.98 o
  -9   5   2        6.27        0.50      4.66 o
  -7   5   2       56.16       33.82      5.65 o
  -5   5   2      446.75      478.34     12.72 o
  -3   5   2      294.83      301.36     10.32 o
  -1   5   2       66.93       58.61      6.06 o
   1   5   2      114.29      131.43      6.71 o
   3   5   2       95.18      102.96      6.34 o
   5   5   2       86.02       80.04      5.88 o
   7   5   2       10.42       14.85      5.57 o
   9   5   2       41.18       38.31      5.31 o
  11   5   2        1.20       -8.29      4.14 o
  13   5   2       53.79       65.06      7.34 o
  15   5   2       54.08       50.10      7.63 o
  17   5   2       45.23       35.31     10.22 o
  19   5   2        5.10        7.70      7.48 o
 -14   6   2       18.54       23.80      7.24 o
 -12   6   2        0.12       -0.04      6.24 o
 -10   6   2        0.64        0.57      6.16 o
  -8   6   2       26.75       42.81      7.33 o
  -6   6   2       28.00       32.81      6.50 o
  -4   6   2      174.94      189.41      9.59 o
  -2   6   2        9.77       19.57      6.05 o
   0   6   2      400.39      475.43     13.92 o
   2   6   2       49.06       48.63      6.98 o
   4   6   2       20.29        9.77      6.31 o
   6   6   2        2.67       -3.86      6.04 o
   8   6   2       21.64       12.10      6.67 o
  10   6   2        0.03       -3.45      6.18 o
 -33   1   3        0.01       -1.03      7.56 o
 -31   1   3        0.00        5.48      7.76 o
 -29   1   3      123.45      105.71      9.71 o
 -27   1   3      194.86      212.10     11.47 o
 -25   1   3     1276.40     1316.51     28.96 o
 -23   1   3      706.03      763.12     19.40 o
 -21   1   3       19.80       13.66      4.84 o
 -19   1   3        4.08        8.71      3.52 o
 -17   1   3      423.46      439.79      7.69 o
 -15   1   3       68.21       60.05      2.71 o
 -13   1   3     4063.98     4530.98     49.08 o
 -11   1   3     4610.15     5087.67     63.87 o
  -9   1   3      813.49      782.83     10.84 o
  -7   1   3      119.15      135.47      4.35 o
  -5   1   3   106685.13   103972.57   1186.58 o
  -3   1   3    25730.84    25697.90    293.20 o
  -1   1   3    15753.23    15784.63    180.71 o
   1   1   3     2694.93     2506.99     24.55 o
   3   1   3    14881.59    14855.04    147.29 o
   5   1   3       13.42       10.54      1.30 o
   7   1   3      615.90      638.50      9.66 o
   9   1   3      145.92      164.18      4.64 o
  11   1   3      292.30      290.37      7.34 o
  13   1   3      487.44      540.64     10.50 o
  15   1   3      789.40      818.58     13.20 o
  17   1   3      180.15      173.64      5.75 o
  19   1   3      151.66      155.45      7.01 o
  21   1   3       25.73       23.94      5.10 o
  23   1   3        0.00        2.66      5.05 o
  25   1   3        0.94        0.86      5.68 o
  27   1   3       47.96       53.81      7.90 o
  29   1   3        8.03       16.58      8.26 o
 -32   2   3        1.06       -1.75      8.57 o
 -30   2   3       10.06        1.41      6.93 o
 -28   2   3        4.07        1.19      6.35 o
 -26   2   3        0.97        2.12      5.15 o
 -24   2   3       29.15       19.87      5.57 o
 -22   2   3       22.91       20.17      4.59 o
 -20   2   3     1229.08     1284.14     23.58 o
 -18   2   3      171.48      194.98      6.00 o
 -16   2   3     1405.22     1321.33     20.05 o
 -14   2   3        1.25        1.68      2.29 o
 -12   2   3     3026.39     3228.41     54.86 o
 -10   2   3     3777.13     3655.47     52.55 o
  -8   2   3     9632.21     9888.73    135.41 o
  -6   2   3     1684.91     1708.70     25.98 o
  -4   2   3     2268.79     2372.94     34.64 o
  -2   2   3     2680.40     2585.18     33.86 o
   0   2   3       28.50       33.27      2.69 o
   2   2   3       64.77       78.54      2.71 o
   4   2   3      918.61     1093.94     14.95 o
   6   2   3     1089.48     1176.20     17.54 o
   8   2   3      827.36      700.23     12.18 o
  10   2   3       63.35       56.36      3.91 o
  12   2   3        1.10        2.36      2.58 o
  14   2   3      393.49      384.39      9.23 o
  16   2   3       19.00       39.54      7.24 o
  18   2   3      147.82      212.28      8.21 o
  20   2   3       66.80       70.18      5.50 o
  22   2   3       17.47       18.63      5.78 o
  24   2   3        5.79        2.56      5.57 o
  26   2   3        3.64        5.10      6.10 o
  28   2   3       23.46       26.82      8.20 o
 -29   3   3       20.40       20.49      7.76 o
 -27   3   3       27.80       34.20      6.67 o
 -25   3   3        7.39       -2.46      7.57 o
 -23   3   3       39.61       34.48      6.08 o
 -21   3   3      923.67      890.02     19.38 o
 -19   3   3       25.66       27.67      5.15 o
 -17   3   3       16.87       11.27      3.50 o
 -15   3   3       48.15       57.19      4.26 o
 -13   3   3       95.86      103.41      5.88 o
 -11   3   3     1268.65     1277.77     22.90 o
  -9   3   3     1253.18     1300.78     22.38 o
  -7   3   3     2050.88     2150.05     47.00 o
  -5   3   3       18.26        9.16      2.68 o
  -3   3   3      203.37      189.85      6.81 o
  -1   3   3        7.49        7.05      2.86 o
   1   3   3     3511.91     3538.75     42.87 o
   3   3   3      248.46      343.06      7.20 o
   5   3   3     2763.01     2933.98     36.64 o
   7   3   3       31.26       17.11      3.08 o
   9   3   3        0.15        1.49      2.95 o
  11   3   3       50.61       57.53      4.70 o
  13   3   3        0.01        1.69      5.92 o
  15   3   3      297.23      276.84     12.75 o
  17   3   3       80.14       76.79      6.29 o
  19   3   3        3.45       -1.52      4.34 o
  21   3   3        2.58       -6.51      5.11 o
  23   3   3       17.36       11.50      6.38 o
  25   3   3       25.18       30.02      8.20 o
 -26   4   3       22.10       21.58      7.82 o
 -24   4   3       12.89        7.41      5.97 o
 -22   4   3       10.01        1.34      5.59 o
 -20   4   3      197.06      175.71     15.80 o
 -18   4   3       12.66        7.58      5.02 o
 -16   4   3       25.23       30.59      4.78 o
 -14   4   3        2.40        0.52      4.22 o
 -12   4   3      251.81      279.05      9.96 o
 -10   4   3       56.70       53.01      4.97 o
  -8   4   3      445.77      379.53      9.90 o
  -6   4   3       59.68       66.73      4.91 o
  -4   4   3        4.25        4.33      3.22 o
  -2   4   3        2.26        6.85      3.35 o
   0   4   3       10.50       11.17      3.16 o
   2   4   3       31.81       27.56      3.55 o
   4   4   3        9.56       -2.76      3.16 o
   6   4   3       12.71       10.67      3.58 o
   8   4   3       10.65        5.24      3.98 o
  10   4   3      116.62       93.90      6.53 o
  12   4   3      110.64       96.95      6.66 o
  14   4   3      193.72      192.18      8.51 o
  16   4   3      333.61      360.74     12.92 o
  18   4   3       32.01       34.20      6.86 o
  20   4   3      101.54       96.15      8.37 o
  22   4   3       38.71       33.21      8.41 o
 -21   5   3       73.43      106.93     10.68 o
 -19   5   3        0.97        2.67      6.34 o
 -17   5   3       28.97       26.57      6.47 o
 -15   5   3        3.91        1.45      5.35 o
 -13   5   3       17.14       26.66      5.95 o
 -11   5   3       18.86        9.41      5.54 o
  -9   5   3        0.33       -3.42      4.88 o
  -7   5   3       58.87       38.25      5.89 o
  -5   5   3      756.00      761.25     16.31 o
  -3   5   3      650.96      660.05     14.85 o
  -1   5   3        0.65       -0.27      5.16 o
   1   5   3        1.75       -3.16      5.59 o
   3   5   3       92.85       95.53      6.06 o
   5   5   3        7.86        5.94      4.32 o
   7   5   3        1.71       -2.90      4.19 o
   9   5   3       16.08        9.46      4.62 o
  11   5   3        0.81        0.81      4.58 o
  13   5   3       19.75       20.98      6.11 o
  15   5   3       12.02       13.66      6.05 o
  17   5   3        0.52       -4.79      6.87 o
 -14   6   3       14.51       -1.98      6.29 o
 -12   6   3        0.85        1.70      6.27 o
 -10   6   3        2.41        3.30      6.40 o
  -8   6   3        9.56        9.40      6.26 o
  -6   6   3        2.15        3.07      7.42 o
  -4   6   3        0.01        8.33      6.18 o
  -2   6   3        0.08        7.41      6.12 o
   0   6   3       18.96       25.22      7.85 o
   2   6   3       31.52       36.68      7.22 o
   4   6   3       78.71       71.97      7.28 o
   6   6   3        4.08        0.95      5.64 o
   8   6   3       28.30       31.92      6.37 o
  10   6   3        3.29       -6.56      6.05 o
 -34   0   4       30.67       63.78     19.35 o
 -32   0   4       66.69       81.77     11.03 o
 -30   0   4      477.98      549.46     21.17 o
 -28   0   4      309.23      368.91     21.93 o
 -26   0   4      128.82      134.00     13.88 o
 -24   0   4       10.43        9.84      7.53 o
 -22   0   4      803.39      727.26     28.86 o
 -20   0   4       84.53       83.01      8.63 o
 -18   0   4      971.51      957.56     28.22 o
 -16   0   4     3028.78     2928.89     69.74 o
 -14   0   4      102.60      116.51      4.75 o
 -12   0   4     2931.50     2656.97     48.52 o
 -10   0   4      303.55      294.03      6.56 o
  -8   0   4      117.90      121.78      2.91 o
  -6   0   4    14514.83    13588.02    163.36 o
  -4   0   4    75689.88    76910.95    935.85 o
  -2   0   4    27560.16    26895.79    386.07 o
   0   0   4     1450.44     1585.52     18.75 o
   2   0   4     1386.96     1605.42     16.67 o
   4   0   4    17512.54    17813.52    198.32 o
   6   0   4      153.40      161.63      3.93 o
   8   0   4    38457.14    41684.88    495.89 o
  10   0   4    11527.46    12773.02    190.05 o
  12   0   4     3736.71     4348.50     79.69 o
  14   0   4      286.61      272.02     10.63 o
  16   0   4      181.74      191.23      7.37 o
  18   0   4       40.04       30.81      4.81 o
  20   0   4      131.83      119.86     12.09 o
  22   0   4      145.33      113.73     12.63 o
  24   0   4      124.63      137.36     18.75 o
  26   0   4        0.21       -0.36      9.07 o
  28   0   4        9.17       -9.57     14.51 o
 -33   1   4        0.00        2.45      8.75 o
 -31   1   4        5.20        7.00      7.12 o
 -29   1   4        4.66       18.00      7.12 o
 -27   1   4      266.89      275.80     12.84 o
 -25   1   4      118.32      141.30      9.19 o
 -23   1   4        9.10       10.12      5.05 o
 -21   1   4        0.01       -0.57      3.65 o
 -19   1   4       94.35       84.56      7.63 o
 -17   1   4       29.22       19.40      2.50 o
 -15   1   4      463.96      569.42      9.00 o
 -13   1   4      320.78      328.45      6.14 o
 -11   1   4        1.35       11.32      2.16 o
  -9   1   4     1877.02     1934.11     20.86 o
  -7   1   4    53121.25    51465.53    512.27 o
  -5   1   4     8056.09     8138.49     93.40 o
  -3   1   4    54922.06    54726.77   1001.20 o
  -1   1   4     9449.48     9598.17    109.48 o
   1   1   4        5.18        2.22      0.92 o
   3   1   4     9220.05     9323.73     83.94 o
   5   1   4        1.00        0.54      1.16 o
   7   1   4     1610.09     1576.77     17.64 o
   9   1   4       88.74       82.35      3.85 o
  11   1   4     1089.49     1124.98     16.10 o
  13   1   4     1553.51     1456.34     20.25 o
  15   1   4      380.62      389.67      9.08 o
  17   1   4        0.02        0.90      2.95 o
  19   1   4       29.24       14.57      4.38 o
  21   1   4      282.39      239.76      9.24 o
  23   1   4      152.33      170.35      8.54 o
  25   1   4       14.79       15.15      6.47 o
  27   1   4       24.87       38.48      8.52 o
 -32   2   4        8.65       12.16      9.20 o
 -30   2   4       28.46       26.60      7.71 o
 -28   2   4       43.82       34.56      7.56 o
 -26   2   4       14.22       16.35      5.52 o
 -24   2   4      145.05      122.38      7.62 o
 -22   2   4       65.00       61.04      5.08 o
 -20   2   4      775.88      733.41     13.68 o
 -18   2   4       83.58       70.34      4.12 o
 -16   2   4      374.72      441.79      9.88 o
 -14   2   4        3.34       19.30      2.81 o
 -12   2   4      106.91       75.53      3.92 o
 -10   2   4     3105.66     2937.25     38.70 o
  -8   2   4    24601.25    24425.65    328.80 o
  -6   2   4     2251.88     2017.31     27.50 o
  -4   2   4      225.30      246.24      5.79 o
  -2   2   4     1717.90     1673.45     23.13 o
   0   2   4     4059.14     4315.93     47.15 o
   2   2   4     3047.92     3237.88     35.79 o
   4   2   4        0.01        1.66      1.88 o
   6   2   4       30.95       53.65      3.32 o
   8   2   4      837.93      834.16     12.52 o
  10   2   4      352.61      379.65      7.98 o
  12   2   4      792.00      794.08     13.00 o
  14   2   4      181.93      180.57      6.56 o
  16   2   4      197.86      216.18      7.94 o
  18   2   4      495.58      514.35     12.19 o
  20   2   4      220.86      214.59      9.87 o
  22   2   4       19.77       21.02      7.01 o
  24   2   4       65.64       67.04      7.61 o
  26   2   4       13.68        8.50      7.08 o
 -31   3   4       13.00       21.95      7.65 o
 -29   3   4        9.79        3.88      6.82 o
 -27   3   4        0.48        3.96      5.50 o
 -25   3   4        0.33        2.89      5.19 o
 -23   3   4       33.10       40.09      6.08 o
 -21   3   4       22.79       43.66      5.90 o
 -19   3   4       10.22        4.15      3.41 o
 -17   3   4       76.91       77.65      4.88 o
 -15   3   4       56.24       61.70      4.38 o
 -13   3   4      192.01      198.61      7.62 o
 -11   3   4      246.35      238.32      8.06 o
  -9   3   4      143.65      129.34      5.96 o
  -7   3   4     1269.65     1179.20     20.37 o
  -5   3   4       17.65        5.50      2.75 o
  -3   3   4        1.40        1.00      2.79 o
  -1   3   4      101.90      101.25      3.99 o
   1   3   4      742.44      844.20     13.63 o
   3   3   4      188.65      194.75      5.53 o
   5   3   4      165.62      146.35      5.36 o
   7   3   4      522.28      586.22     10.68 o
   9   3   4      162.63      153.76      5.61 o
  11   3   4       69.41       85.06      5.41 o
  13   3   4      661.46      684.18     14.62 o
  15   3   4     1475.99     1524.14     25.14 o
  17   3   4       30.36       17.58      5.06 o
  19   3   4        2.93       -5.47      4.38 o
  21   3   4       15.23        9.48      5.85 o
  23   3   4       25.97       32.41      7.75 o
  25   3   4       10.22       15.22      7.79 o
 -28   4   4        5.09       -1.86      7.39 o
 -26   4   4        1.36        1.03      6.96 o
 -24   4   4        0.14        2.68      6.58 o
 -22   4   4        0.02       -0.80      5.49 o
 -20   4   4       24.73       25.66      7.60 o
 -18   4   4      163.30      145.41      8.35 o
 -16   4   4       16.64       16.61      4.35 o
 -14   4   4        0.06       -2.47      4.13 o
 -12   4   4       24.95       31.94      5.05 o
 -10   4   4      135.03      125.48      7.00 o
  -8   4   4      139.08      148.87      7.34 o
  -6   4   4       22.57       13.18      3.81 o
  -4   4   4      185.97      184.59      6.48 o
  -2   4   4      618.54      610.84     11.74 o
   0   4   4     1813.19     1815.43     23.44 o
   2   4   4      114.49      114.40      5.50 o
   4   4   4       96.92       92.05      5.97 o
   6   4   4      128.16      124.70      5.45 o
   8   4   4       27.34       16.54      4.22 o
  10   4   4      955.16      953.35     18.07 o
  12   4   4      202.79      200.18      8.61 o
  14   4   4       99.60      100.99      7.08 o
  16   4   4       96.84       91.11      7.02 o
  18   4   4      283.04      316.79     12.35 o
  20   4   4       61.02       62.31      8.99 o
  22   4   4        2.49       -5.46      8.92 o
 -23   5   4       10.76        2.29      8.22 o
 -21   5   4        1.99       -5.42      6.47 o
 -19   5   4        0.03        2.56      6.43 o
 -17   5   4       15.92        7.30      6.18 o
 -15   5   4        1.97       -1.78      5.05 o
 -13   5   4        7.80        7.90      5.52 o
 -11   5   4      188.74      182.35      9.45 o
  -9   5   4       66.85       64.29      6.88 o
  -7   5   4       26.40       18.41      5.40 o
  -5   5   4      139.73      160.12      7.97 o
  -3   5   4      118.01      117.95      7.18 o
  -1   5   4       13.53       19.38      5.15 o
   1   5   4       21.56       12.44      5.47 o
   3   5   4        7.97        3.67      4.54 o
   5   5   4        1.18       -7.56      3.78 o
   7   5   4        1.23       -2.02      4.22 o
   9   5   4      100.31      128.13      7.47 o
  11   5   4       39.27       37.69      5.97 o
  13   5   4       12.58        3.49      5.29 o
  15   5   4       14.92       25.14      6.24 o
  17   5   4       51.94       70.81      8.19 o
 -14   6   4        6.82        6.72      6.53 o
 -12   6   4        2.54       -8.76      5.96 o
 -10   6   4       14.19       19.10      6.83 o
  -8   6   4      102.77      119.45      9.08 o
  -6   6   4      139.37      167.68     10.54 o
  -4   6   4       18.09        7.72      6.21 o
  -2   6   4       33.48       22.57      6.58 o
   0   6   4        1.51        5.92      6.27 o
   2   6   4       32.15       23.98      6.83 o
   4   6   4       12.22       18.32      6.71 o
   6   6   4       64.22       67.04      7.04 o
   8   6   4        5.62       12.48      5.90 o
 -33   1   5        8.19       10.77     11.33 o
 -31   1   5      231.64      221.33     12.74 o
 -29   1   5      299.44      314.07     14.22 o
 -27   1   5       92.33       83.43      8.65 o
 -25   1   5      125.67      146.32      9.06 o
 -23   1   5       14.80       14.02      4.97 o
 -21   1   5      353.10      357.22      9.13 o
 -19   1   5      149.90      153.94      4.80 o
 -17   1   5      940.89      926.67     16.28 o
 -15   1   5      929.52      816.73     12.92 o
 -13   1   5      110.83      101.14      3.47 o
 -11   1   5     2418.64     2327.10     24.95 o
  -9   1   5    10228.86    10195.17    102.52 o
  -7   1   5    34750.86    35012.04    368.10 o
  -5   1   5      495.04      556.40     16.25 o
  -3   1   5       11.07       13.71      1.74 o
  -1   1   5     2581.12     2595.03     33.27 o
   1   1   5      590.38      623.07      7.11 o
   3   1   5        0.33       -0.06      0.84 o
   5   1   5      420.34      486.36      6.11 o
   7   1   5     3945.72     4279.38     41.77 o
   9   1   5     1569.06     1664.26     23.64 o
  11   1   5     1022.59     1121.05     17.42 o
  13   1   5      427.79      387.76      8.83 o
  15   1   5      856.84      818.89     14.59 o
  17   1   5       61.50       57.36      5.69 o
  19   1   5      174.88      148.40      7.56 o
  21   1   5      142.86      150.61      8.42 o
  23   1   5      186.95      167.60      8.67 o
  25   1   5        0.35        6.85      6.92 o
  27   1   5       13.41       19.26      9.23 o
 -32   2   5        3.18       12.66      8.86 o
 -30   2   5       13.22       17.04      8.76 o
 -28   2   5        0.57       -2.17      5.99 o
 -26   2   5       16.00       12.28      6.25 o
 -24   2   5        2.06        3.40      4.54 o
 -22   2   5      270.82      280.41     10.46 o
 -20   2   5       82.55      103.42      4.39 o
 -18   2   5      172.53      186.23      5.55 o
 -16   2   5       42.55       51.15      3.74 o
 -14   2   5     1477.30     1491.36     21.75 o
 -12   2   5      171.14      153.70      7.41 o
 -10   2   5     3357.62     3233.97     42.28 o
  -8   2   5        9.45       25.74      3.05 o
  -6   2   5     1646.47     1695.34     23.48 o
  -4   2   5      199.31      237.20      5.60 o
  -2   2   5        0.82        5.65      2.02 o
   0   2   5      229.74      220.28      5.21 o
   2   2   5      444.48      494.05      7.54 o
   4   2   5      243.90      255.89      6.18 o
   6   2   5      240.16      263.59      5.61 o
   8   2   5      163.55      173.21      6.04 o
  10   2   5       52.06       49.39      2.96 o
  12   2   5       90.43       98.47      4.67 o
  14   2   5      261.32      259.48      8.36 o
  16   2   5       84.40      125.23     11.72 o
  18   2   5      201.32      211.69     11.04 o
  20   2   5       76.46       67.24      7.03 o
  22   2   5       18.52        4.92      6.24 o
  24   2   5        1.97        1.47      6.32 o
  26   2   5        2.10       -3.56      8.85 o
 -31   3   5        0.31       -3.58     10.80 o
 -29   3   5        0.72        5.11      6.73 o
 -27   3   5       79.14       65.42      8.11 o
 -25   3   5        9.79       12.24      5.45 o
 -23   3   5        5.51        5.71      4.29 o
 -21   3   5      554.09      480.10     13.23 o
 -19   3   5        6.66        7.79      3.53 o
 -17   3   5        1.37        5.03      3.23 o
 -15   3   5      168.32      154.46      6.02 o
 -13   3   5      265.78      285.75      7.88 o
 -11   3   5       74.91       65.71      8.39 o
  -9   3   5     1116.97     1203.64     20.82 o
  -7   3   5      523.87      451.15     10.52 o
  -5   3   5        0.01       -2.25      2.47 o
  -3   3   5      199.48      178.87      6.75 o
  -1   3   5      941.88      912.14     13.86 o
   1   3   5      373.12      448.76      8.11 o
   3   3   5      311.25      294.79      6.65 o
   5   3   5        1.29        2.04      2.40 o
   7   3   5      125.17      139.61      5.81 o
   9   3   5      130.70      118.38      5.58 o
  11   3   5        1.85        3.49      3.63 o
  13   3   5     3003.99     2976.90     39.04 o
  15   3   5      276.06      265.17      9.65 o
  17   3   5       17.47       14.45      4.99 o
  19   3   5       13.26       17.61      6.01 o
  21   3   5      126.22      151.65     10.70 o
  23   3   5        4.40        2.01      6.96 o
 -28   4   5        4.78        9.12      7.56 o
 -26   4   5       39.22       20.71      7.45 o
 -24   4   5       20.43       22.55      7.07 o
 -22   4   5        0.71        0.16      5.85 o
 -20   4   5       37.72       25.02      5.89 o
 -18   4   5       85.80       82.03      6.64 o
 -16   4   5       65.30       36.05      4.81 o
 -14   4   5        0.04       -1.46      4.20 o
 -12   4   5      944.68      939.48     19.11 o
 -10   4   5        0.33       -3.39      4.01 o
  -8   4   5      536.02      483.92     12.56 o
  -6   4   5       13.13       10.05      4.22 o
  -4   4   5      163.77      171.73      6.85 o
  -2   4   5      100.43      100.84      5.68 o
   0   4   5      134.90      138.96      6.38 o
   2   4   5      180.49      183.46      6.44 o
   4   4   5       43.98       36.96      4.13 o
   6   4   5       40.84       36.56      5.27 o
   8   4   5      288.74      270.76      7.90 o
  10   4   5       31.29       41.30      6.10 o
  12   4   5       77.55       84.76      6.63 o
  14   4   5      141.98      142.18      7.82 o
  16   4   5        1.00       -0.77      4.87 o
  18   4   5        0.00       -1.80      5.06 o
  20   4   5       17.23       26.79      6.82 o
 -23   5   5       10.53        1.00      7.10 o
 -21   5   5        6.69       19.24      7.22 o
 -19   5   5        8.05       13.10      6.77 o
 -17   5   5       16.76       12.55      8.62 o
 -15   5   5      123.09      108.39      9.05 o
 -13   5   5       69.83       73.32      7.78 o
 -11   5   5       16.25       21.48      6.49 o
  -9   5   5        7.51        6.50      5.36 o
  -7   5   5       53.27       73.20      6.45 o
  -5   5   5      242.19      265.67      9.71 o
  -3   5   5       63.35       61.95      6.13 o
  -1   5   5      206.20      225.42      9.24 o
   1   5   5       21.46        6.09      4.79 o
   3   5   5        2.32       -7.97      3.98 o
   5   5   5        0.06       -4.45      4.39 o
   7   5   5       30.45       31.55      5.45 o
   9   5   5       10.98       25.05      5.50 o
  11   5   5       78.99      105.04      7.32 o
  13   5   5       14.44       13.09      5.57 o
  15   5   5        5.80       -1.08      5.06 o
 -14   6   5        0.10        1.71      6.84 o
 -12   6   5        0.04        1.73      6.13 o
 -10   6   5        2.17        0.89      6.16 o
  -8   6   5       10.70       -3.30      6.02 o
  -6   6   5        0.07       -2.52      5.92 o
  -4   6   5       11.24        0.71      5.93 o
  -2   6   5      136.18      131.61      9.29 o
   0   6   5       68.35       93.84     11.37 o
   2   6   5       12.23       10.25      6.32 o
   4   6   5        0.26       -2.19      6.13 o
   6   6   5        2.25        3.09      5.52 o
   8   6   5        0.27       -4.14      5.28 o
 -34   0   6       63.66       73.12     20.45 o
 -32   0   6      349.57      369.03     31.23 o
 -30   0   6     1208.12     1276.02     34.02 o
 -28   0   6     3555.07     3978.58     80.58 o
 -26   0   6     1095.94     1129.01     29.13 o
 -24   0   6       87.45       99.64     10.22 o
 -22   0   6      237.42      210.10     13.11 o
 -20   0   6      662.88      652.30     21.90 o
 -18   0   6     3390.63     3712.78     68.18 o
 -16   0   6     2000.43     2314.97     43.73 o
 -14   0   6      537.37      507.25      9.62 o
 -12   0   6     3876.66     3560.35     41.79 o
 -10   0   6     3406.36     3286.59     50.83 o
  -8   0   6    31677.88    28625.62   1112.90 o
  -6   0   6       12.96       26.99      2.03 o
  -4   0   6      321.12      338.04     10.45 o
  -2   0   6    18942.53    19786.43    345.08 o
   0   0   6     1542.21     1315.58     21.50 o
   2   0   6       28.76       16.08      1.82 o
   4   0   6       87.93       89.99      3.17 o
   6   0   6    10836.02    12527.04    139.90 o
   8   0   6      155.85      216.00      7.04 o
  10   0   6     1214.10     1330.03     31.30 o
  12   0   6       79.42      110.14      5.64 o
  14   0   6       47.89       36.69      4.13 o
  16   0   6      534.28      520.51     13.33 o
  18   0   6       62.77       41.30      8.83 o
  20   0   6       21.48       12.48      8.47 o
  22   0   6        5.70       -0.61     12.65 o
  24   0   6        0.72        7.04     13.97 o
  26   0   6       10.62       12.10     14.84 o
 -35   1   6        2.46       11.12     11.55 o
 -33   1   6      107.75      115.17     15.75 o
 -31   1   6       26.91       32.97      9.31 o
 -29   1   6      133.20      162.38     18.41 o
 -27   1   6        0.95      -12.61      6.30 o
 -25   1   6      490.02      484.03     14.94 o
 -23   1   6       28.70       44.85      5.88 o
 -21   1   6      477.30      496.01     10.94 o
 -19   1   6       90.79      106.55      7.42 o
 -17   1   6     2631.47     2658.73     35.69 o
 -15   1   6        0.50        9.71      3.37 o
 -13   1   6     8378.37     8463.48     97.98 o
 -11   1   6      210.92      226.97      4.63 o
  -9   1   6       31.09       22.38      2.68 o
  -7   1   6    12761.82    12490.33    142.82 o
  -5   1   6     2263.57     2358.18     26.47 o
  -3   1   6        7.97       18.78      1.82 o
  -1   1   6      940.00      874.16     12.16 o
   1   1   6      459.55      434.97      5.44 o
   3   1   6     1899.91     2083.65     17.64 o
   5   1   6     1575.93     1643.00     16.41 o
   7   1   6      210.43      224.82      4.07 o
   9   1   6      158.51      149.88      4.27 o
  11   1   6       41.43       30.69      2.70 o
  13   1   6      297.65      351.38      8.52 o
  15   1   6       33.21       24.43      3.74 o
  17   1   6        0.40       -3.01      4.42 o
  19   1   6      253.90      222.69      8.91 o
  21   1   6       26.57       20.88      5.61 o
  23   1   6        3.85        2.42      6.17 o
  25   1   6        0.05        6.76      8.32 o
 -34   2   6       12.69       46.16     19.85 o
 -32   2   6        3.89       -2.96     10.42 o
 -30   2   6        3.85       -4.53      7.54 o
 -28   2   6       45.76       40.81      7.52 o
 -26   2   6      177.64      178.40     13.92 o
 -24   2   6      253.67      259.63      8.05 o
 -22   2   6       50.63       57.04      4.30 o
 -20   2   6        0.19       -2.70      2.44 o
 -18   2   6       35.54       44.71      3.32 o
 -16   2   6      996.55     1084.37     15.60 o
 -14   2   6      497.51      544.50      9.36 o
 -12   2   6     6199.31     6385.91     74.11 o
 -10   2   6      314.35      286.89      6.24 o
  -8   2   6     1518.79     1649.90     21.26 o
  -6   2   6      215.46      243.25      5.72 o
  -4   2   6       63.16       57.63      3.21 o
  -2   2   6      187.02      201.55      4.97 o
   0   2   6     6859.52     7381.97     79.41 o
   2   2   6     3583.94     3612.01     37.71 o
   4   2   6      509.75      474.05      7.20 o
   6   2   6      156.14      166.07      4.70 o
   8   2   6      593.72      628.33     10.80 o
  10   2   6       22.41       20.95      2.41 o
  12   2   6       18.45       23.17      3.55 o
  14   2   6     1629.42     1558.72     22.55 o
  16   2   6        4.43        2.35      3.77 o
  18   2   6       51.54       40.97      4.75 o
  20   2   6      161.53      170.76     10.39 o
  22   2   6       10.51        9.09     10.13 o
  24   2   6       18.06       33.01     13.37 o
 -31   3   6       33.74       43.59     13.25 o
 -29   3   6        0.22       -6.15      5.92 o
 -27   3   6       11.37        9.34      6.30 o
 -25   3   6       85.19       73.56      7.80 o
 -23   3   6       83.17       65.40      5.66 o
 -21   3   6       28.04       28.85      3.91 o
 -19   3   6       42.20       22.97      3.92 o
 -17   3   6      335.03      376.06     10.88 o
 -15   3   6      383.28      391.78      9.43 o
 -13   3   6      118.98      121.38      5.46 o
 -11   3   6      603.42      543.07     12.06 o
  -9   3   6       58.93       65.32      4.51 o
  -7   3   6       41.88       38.55      3.97 o
  -5   3   6     1109.95      988.48     17.55 o
  -3   3   6        3.62       10.02      3.08 o
  -1   3   6      186.69      186.01      8.85 o
   1   3   6      138.28      177.53      5.50 o
   3   3   6      513.40      518.71      9.53 o
   5   3   6       14.38        8.33      2.58 o
   7   3   6      203.89      193.08      5.45 o
   9   3   6       68.11       71.24      4.27 o
  11   3   6      236.24      233.15      7.17 o
  13   3   6        1.77       17.84      4.93 o
  15   3   6      800.32      807.67     15.26 o
  17   3   6        2.88       -0.58      5.07 o
  19   3   6       25.60       22.51      9.79 o
  21   3   6       30.86       40.46      9.14 o
  23   3   6        7.67        4.58      8.12 o
 -28   4   6       70.60       62.87     10.99 o
 -26   4   6        6.86        1.70      6.46 o
 -24   4   6       67.20       51.90      6.86 o
 -22   4   6        5.93        6.82      6.05 o
 -20   4   6      188.81      148.08      9.46 o
 -18   4   6       70.82       65.45      5.69 o
 -16   4   6      103.75       81.52      5.76 o
 -14   4   6        0.10        2.22      4.37 o
 -12   4   6        1.15       -0.28      4.36 o
 -10   4   6        8.02        4.72      7.04 o
  -8   4   6     1094.43     1112.21     21.05 o
  -6   4   6        8.44        7.58      4.18 o
  -4   4   6        5.56        7.23      3.75 o
  -2   4   6       71.09       76.40      5.27 o
   0   4   6       77.76       85.57      6.62 o
   2   4   6       64.28       70.68      4.69 o
   4   4   6       30.50       22.02      3.96 o
   6   4   6       11.61       16.67      4.06 o
   8   4   6        0.01       -5.82      3.69 o
  10   4   6     1103.39     1128.41     20.10 o
  12   4   6      187.76      171.10      8.20 o
  14   4   6       50.36       45.01      6.72 o
  16   4   6       12.73        8.27      5.17 o
  18   4   6       30.78       29.95      6.45 o
  20   4   6       76.16       85.02     10.25 o
 -23   5   6        3.80       11.22      8.34 o
 -21   5   6        0.93        2.97      6.42 o
 -19   5   6        4.52        6.66      8.06 o
 -17   5   6        6.15        0.27      7.95 o
 -15   5   6        0.06        2.68      5.83 o
 -13   5   6       21.73        8.20      6.15 o
 -11   5   6      147.16      123.31      9.09 o
  -9   5   6       39.09       41.01      6.83 o
  -7   5   6      394.99      430.70     14.00 o
  -5   5   6        0.00        3.21      5.38 o
  -3   5   6      440.76      475.43     13.81 o
  -1   5   6       29.57       18.44      5.66 o
   1   5   6        6.26       -6.06      4.81 o
   3   5   6       15.19        4.82      5.33 o
   5   5   6      212.74      231.64      9.08 o
   7   5   6      122.52      134.41      8.93 o
   9   5   6        2.92        4.07      4.93 o
  11   5   6        0.67       -3.51      4.96 o
  13   5   6        0.96        1.82      4.80 o
  15   5   6        6.32       11.98      5.70 o
 -14   6   6        1.15       -2.40      6.67 o
 -12   6   6       14.68       10.55      6.54 o
 -10   6   6       40.37       32.85      7.02 o
  -8   6   6       22.85       29.81      6.93 o
  -6   6   6        2.78        1.69      5.95 o
  -4   6   6       40.93       44.02      7.23 o
  -2   6   6       77.19       88.96      8.39 o
   0   6   6        0.53      -11.52      5.76 o
   2   6   6       55.49       58.29      7.62 o
   4   6   6        3.83       12.94      6.44 o
   6   6   6        0.51        0.14      6.62 o
 -35   1   7      133.00      113.85     16.27 o
 -33   1   7       69.40       64.43     21.94 o
 -31   1   7      234.02      274.25     27.27 o
 -29   1   7      111.46      134.94     15.71 o
 -27   1   7        0.61        1.70      5.38 o
 -25   1   7       14.33       12.41      4.91 o
 -23   1   7        5.61        0.73      2.84 o
 -21   1   7        1.58        3.53      2.75 o
 -19   1   7       36.12       47.57      3.42 o
 -17   1   7      205.61      288.30      6.84 o
 -15   1   7     6966.06     7268.25     84.85 o
 -13   1   7        6.35        1.79      1.59 o
 -11   1   7     1293.64     1177.47     14.58 o
  -9   1   7      530.79      593.43     10.53 o
  -7   1   7     2119.32     1985.11     32.05 o
  -5   1   7       81.38       69.46      2.61 o
  -3   1   7     8165.08     8215.60     94.67 o
  -1   1   7      565.25      594.89      8.16 o
   1   1   7      170.91      173.55      3.64 o
   3   1   7     1508.55     1781.74     16.73 o
   5   1   7     1017.20     1071.59     10.87 o
   7   1   7      472.85      454.09      7.14 o
   9   1   7      730.71      777.82     10.25 o
  11   1   7       89.52       88.46      3.35 o
  13   1   7      193.61      209.49      5.52 o
  15   1   7       87.31       85.70      5.27 o
  17   1   7       27.81       35.03      4.23 o
  19   1   7        5.23       -1.80      4.10 o
  21   1   7       22.84       14.62      6.84 o
  23   1   7       24.50       27.48      7.22 o
  25   1   7        0.09        3.54      8.21 o
 -34   2   7        0.75       18.97     11.76 o
 -32   2   7        0.88        4.41     10.32 o
 -30   2   7       17.88        8.44     15.89 o
 -28   2   7       62.03       51.54      9.09 o
 -26   2   7        1.62       -4.56      6.87 o
 -24   2   7       13.35        6.93      3.96 o
 -22   2   7        2.27        1.34      3.28 o
 -20   2   7       86.14      105.76      4.59 o
 -18   2   7      197.94      177.28      5.51 o
 -16   2   7       33.00       44.60      3.22 o
 -14   2   7       53.30       56.86      3.37 o
 -12   2   7     3869.35     3718.28     41.79 o
 -10   2   7      201.73      225.94      6.60 o
  -8   2   7     8187.64     7987.74     86.00 o
  -6   2   7      280.78      364.02      9.94 o
  -4   2   7     2036.37     2143.75     26.64 o
  -2   2   7     6446.06     6768.04     78.70 o
   0   2   7       46.96      112.99      6.22 o
   2   2   7     2693.33     2761.61     31.55 o
   4   2   7      272.77      336.02      6.45 o
   6   2   7      447.90      400.70      7.22 o
   8   2   7       99.29       86.69      3.73 o
  10   2   7      400.96      401.24      7.96 o
  12   2   7      128.44      150.79      6.65 o
  14   2   7       22.51       17.64      4.19 o
  16   2   7       74.67       76.78      5.45 o
  18   2   7       88.05       88.24      6.08 o
  20   2   7        1.50       -0.95      5.66 o
  22   2   7        1.36       -0.01      9.26 o
  24   2   7        0.03        0.20      8.05 o
 -31   3   7        5.24       13.54     15.78 o
 -29   3   7        0.68        3.83      9.91 o
 -27   3   7       70.67       52.47      7.56 o
 -25   3   7      227.84      218.10     11.35 o
 -23   3   7      139.07      129.28      7.35 o
 -21   3   7       45.29       61.38      4.60 o
 -19   3   7       21.15       19.86      3.48 o
 -17   3   7      266.36      251.74      7.88 o
 -15   3   7      497.24      499.80     12.85 o
 -13   3   7     4793.98     4845.89     63.29 o
 -11   3   7      822.31      758.66     14.72 o
  -9   3   7        8.58       -0.01      2.97 o
  -7   3   7      852.32      804.03     15.14 o
  -5   3   7     1065.97     1040.62     18.22 o
  -3   3   7      460.55      509.62     11.13 o
  -1   3   7       59.97       49.36      3.73 o
   1   3   7       48.39       61.83      4.02 o
   3   3   7      399.25      422.19      7.95 o
   5   3   7      366.51      386.02      7.76 o
   7   3   7       84.41       90.17      4.15 o
   9   3   7      147.69      155.39      5.71 o
  11   3   7      514.80      565.92     11.15 o
  13   3   7     1633.99     1693.99     24.57 o
  15   3   7       34.48       33.28      4.97 o
  17   3   7      128.72      109.59      7.98 o
  19   3   7       45.97       39.21      8.91 o
  21   3   7        1.32       -4.27      7.66 o
 -28   4   7       11.49       11.84      8.31 o
 -26   4   7        6.72        9.32      7.52 o
 -24   4   7       33.32       36.98      6.21 o
 -22   4   7       50.85       27.79      7.35 o
 -20   4   7       12.04       -0.45      4.51 o
 -18   4   7      205.22      190.81      8.56 o
 -16   4   7       57.25       75.91      6.19 o
 -14   4   7      349.87      347.54     10.05 o
 -12   4   7      842.25      748.50     20.80 o
 -10   4   7      233.60      192.13      8.33 o
  -8   4   7      110.98      133.24      7.11 o
  -6   4   7       76.30       91.66      6.21 o
  -4   4   7      235.72      245.87      8.16 o
  -2   4   7      277.92      285.77      8.69 o
   0   4   7       13.19        8.89      3.90 o
   2   4   7        7.21       -1.12      3.61 o
   4   4   7      213.73      208.51      7.04 o
   6   4   7        0.02       -0.38      5.28 o
   8   4   7       15.38        6.61      5.82 o
  10   4   7      147.48      126.57      6.16 o
  12   4   7        5.29       -1.11      4.32 o
  14   4   7        3.21        7.21      4.56 o
  16   4   7       58.01       53.38      7.02 o
  18   4   7       51.79       47.41      6.91 o
 -23   5   7       10.03        8.92      7.77 o
 -21   5   7        0.07        1.67      7.38 o
 -19   5   7        1.58       -0.08      6.15 o
 -17   5   7       13.15        5.46      5.22 o
 -15   5   7      152.68      183.56      9.29 o
 -13   5   7        7.55        0.93      5.68 o
 -11   5   7       80.42       85.02     12.32 o
  -9   5   7       11.68        7.25      5.99 o
  -7   5   7      458.16      439.49     13.36 o
  -5   5   7      343.67      339.48     11.89 o
  -3   5   7      225.42      244.28     12.27 o
  -1   5   7       22.18       14.26      5.57 o
   1   5   7      141.97      135.57      8.32 o
   3   5   7       17.20       13.70      5.66 o
   5   5   7      295.22      317.91     11.84 o
   7   5   7       21.22       15.84      5.16 o
   9   5   7       18.21       16.53      5.02 o
  11   5   7        0.00       -1.52      4.87 o
  13   5   7        0.10       -7.04      5.01 o
 -14   6   7        1.84      -14.67      7.33 o
 -12   6   7        2.59        4.44      7.00 o
 -10   6   7       18.29       19.97      7.40 o
  -8   6   7       35.69       27.15      7.67 o
  -6   6   7       11.19        5.23      6.82 o
  -4   6   7       11.43        3.78      6.75 o
  -2   6   7        1.96       -7.37      6.15 o
   0   6   7       26.91       21.91      8.38 o
   2   6   7       17.31       16.45      8.06 o
   4   6   7        0.47        7.96      8.49 o
 -36   0   8       57.55       41.35     18.58 o
 -34   0   8        1.54       16.93     16.49 o
 -32   0   8      202.54      200.24     24.74 o
 -30   0   8      134.46      186.49     22.65 o
 -28   0   8       24.58       41.10      7.60 o
 -26   0   8        4.03        3.59      5.39 o
 -24   0   8      124.33      126.81     10.19 o
 -22   0   8      728.13      794.79     20.60 o
 -20   0   8       90.81      111.16      6.95 o
 -18   0   8     4479.81     4702.91     87.63 o
 -16   0   8       40.47       40.29      4.15 o
 -14   0   8      382.30      414.73     12.41 o
 -12   0   8     2649.00     2418.75     38.65 o
 -10   0   8      416.05      373.49      7.17 o
  -8   0   8     3995.29     3628.05     56.12 o
  -6   0   8    21258.55    19525.17    398.92 o
  -4   0   8       89.09       51.22      5.61 o
  -2   0   8       11.42       29.06      4.38 o
   0   0   8      120.91      119.52      4.42 o
   2   0   8     4487.43     4592.13     63.64 o
   4   0   8     1029.25     1224.91     19.50 o
   6   0   8     4937.89     5705.67     79.39 o
   8   0   8       83.50       69.70      3.21 o
  10   0   8      963.09      936.82     14.39 o
  12   0   8      148.87      149.69      6.91 o
  14   0   8      223.49      225.45      8.73 o
  16   0   8        0.19       -2.60      4.84 o
  18   0   8      985.38      758.73     39.81 o
  20   0   8       14.45       17.37     12.76 o
  22   0   8       46.35       45.85     16.16 o
  24   0   8        4.95       -1.10     14.62 o
 -35   1   8       66.04      110.67     16.82 o
 -33   1   8        0.12       15.70     11.10 o
 -31   1   8       16.52       14.58     10.28 o
 -29   1   8       30.70       21.23      8.66 o
 -27   1   8      242.93      243.43     11.15 o
 -25   1   8       86.65      100.22      7.26 o
 -23   1   8        0.33        0.09      2.96 o
 -21   1   8        0.18        0.92      2.75 o
 -19   1   8      362.63      395.46      8.92 o
 -17   1   8      179.42      165.05      6.12 o
 -15   1   8      178.30      190.32      5.06 o
 -13   1   8     2298.21     2291.76     26.62 o
 -11   1   8      792.17      852.20     14.33 o
  -9   1   8        6.77        5.11      1.84 o
  -7   1   8     8805.77     9388.41    116.27 o
  -5   1   8      273.45      287.56      5.47 o
  -3   1   8      799.06      750.06     10.53 o
  -1   1   8        3.97        1.22      1.22 o
   1   1   8     1581.15     1642.30     18.47 o
   3   1   8       38.00       26.98      1.94 o
   5   1   8     2004.61     2296.46     21.21 o
   7   1   8        7.87       15.11      1.92 o
   9   1   8       29.45       26.75      2.10 o
  11   1   8      255.74      212.09      4.84 o
  13   1   8      343.17      273.80      6.14 o
  15   1   8       35.99       46.70      3.93 o
  17   1   8       29.83       23.39      4.14 o
  19   1   8       34.53       38.04      6.09 o
  21   1   8        1.38       -2.23      5.19 o
  23   1   8        3.55       -3.61      5.69 o
 -34   2   8       10.64       11.33     11.59 o
 -32   2   8       24.93        2.85     19.08 o
 -30   2   8      117.67      136.98     15.24 o
 -28   2   8       18.19       26.42      8.25 o
 -26   2   8      219.46      194.91     12.10 o
 -24   2   8       92.21       70.97      4.93 o
 -22   2   8       13.02       12.17      3.41 o
 -20   2   8        1.43       -1.19      2.80 o
 -18   2   8      317.31      300.57      7.06 o
 -16   2   8       83.13       71.77      3.69 o
 -14   2   8     2741.93     2552.55     29.84 o
 -12   2   8     3894.95     3861.39     43.27 o
 -10   2   8    10751.21    10408.45    111.47 o
  -8   2   8     4130.13     4239.60     44.39 o
  -6   2   8     2517.53     2717.61     29.28 o
  -4   2   8      798.55      871.10     15.56 o
  -2   2   8     1259.46     1419.97     18.61 o
   0   2   8      852.68      804.99     10.13 o
   2   2   8        6.16        0.16      1.78 o
   4   2   8      228.07      224.52      5.17 o
   6   2   8      154.44      167.25      4.35 o
   8   2   8        6.32        3.34      2.49 o
  10   2   8     3070.48     3097.46     36.19 o
  12   2   8      566.39      559.53     11.29 o
  14   2   8       89.52       96.91      6.36 o
  16   2   8      201.08      233.85      8.55 o
  18   2   8       28.84       34.35      6.77 o
  20   2   8        0.01        2.83      6.03 o
  22   2   8        1.98        7.65      7.72 o
 -31   3   8        5.55       -0.80     11.77 o
 -29   3   8        0.13        5.19      9.87 o
 -27   3   8       18.19       13.46      7.08 o
 -25   3   8       11.75       10.10      4.96 o
 -23   3   8      437.47      480.88     11.39 o
 -21   3   8      224.65      202.02      7.37 o
 -19   3   8       75.24       69.99      4.94 o
 -17   3   8       32.81       33.59      3.82 o
 -15   3   8      839.14      806.58     13.42 o
 -13   3   8        7.37       13.72      3.27 o
 -11   3   8     1112.67     1138.57     16.85 o
  -9   3   8       75.30       84.25      4.52 o
  -7   3   8        0.18       -2.69      2.57 o
  -5   3   8      185.98      172.96      6.04 o
  -3   3   8      309.03      331.83      7.99 o
  -1   3   8        7.02        4.24      2.53 o
   1   3   8        0.27        3.08      2.61 o
   3   3   8      131.51      135.31      5.19 o
   5   3   8       31.92       27.13      3.25 o
   7   3   8        2.34        0.27      2.84 o
   9   3   8      457.01      431.34     14.26 o
  11   3   8       29.24       49.25      5.06 o
  13   3   8        2.06        9.23      4.47 o
  15   3   8      118.41      111.44      6.67 o
  17   3   8       73.03       84.71      6.36 o
  19   3   8       28.09       24.00      6.43 o
  21   3   8       20.93       40.47      9.77 o
 -28   4   8       50.29       26.23      8.62 o
 -26   4   8        0.62       -1.14      6.90 o
 -24   4   8        0.33       -3.94      7.76 o
 -22   4   8        3.50       -1.45      5.38 o
 -20   4   8       32.77       29.35      4.92 o
 -18   4   8        5.93        2.69      5.73 o
 -16   4   8       74.29       59.79      5.92 o
 -14   4   8      311.49      276.67     10.10 o
 -12   4   8      191.32      199.32     15.30 o
 -10   4   8        1.00        0.63      4.51 o
  -8   4   8       71.98       87.55      6.62 o
  -6   4   8     1419.50     1521.48     26.38 o
  -4   4   8        1.05       -7.19      3.59 o
  -2   4   8        0.01       -6.88      3.44 o
   0   4   8       34.04       36.54      5.07 o
   2   4   8        0.51       -0.25      4.06 o
   4   4   8       33.58       29.45      4.66 o
   6   4   8      118.17      107.84      5.85 o
   8   4   8      267.84      287.81      9.64 o
  10   4   8       92.64       72.81      5.29 o
  12   4   8       11.57       -2.63      4.07 o
  14   4   8       63.18       43.95      6.19 o
  16   4   8       24.89       20.75      5.82 o
 -23   5   8        2.53       -3.35      6.58 o
 -21   5   8        8.40       -0.90      8.32 o
 -19   5   8        0.04        7.98      7.05 o
 -17   5   8        2.46        9.64      6.15 o
 -15   5   8       51.39       37.95      6.41 o
 -13   5   8       32.32       21.56      6.40 o
 -11   5   8      110.23      105.86      8.51 o
  -9   5   8       13.27       17.08      6.30 o
  -7   5   8       34.76       27.77      6.64 o
  -5   5   8      173.89      199.22     10.50 o
  -3   5   8        3.24        9.18      6.40 o
  -1   5   8       38.32       22.86      7.18 o
   1   5   8        4.90       -0.50      5.46 o
   3   5   8       50.12       50.67      7.51 o
   5   5   8       22.16       39.22      8.35 o
   7   5   8      136.95      139.54      9.84 o
   9   5   8        1.95       -4.06      5.20 o
  11   5   8        0.24       -6.46      5.25 o
 -14   6   8        0.07        3.68      7.96 o
 -12   6   8        0.10       -6.27      7.48 o
 -10   6   8       36.25       45.19      9.38 o
  -8   6   8        2.79        6.04      7.85 o
  -6   6   8        0.82       -0.71      8.18 o
  -4   6   8       12.33        0.62      7.50 o
  -2   6   8       45.12       48.08      9.29 o
   0   6   8        0.02       -2.61      7.40 o
   2   6   8       83.48       99.44     15.35 o
 -35   1   9       18.93       20.42     12.65 o
 -33   1   9      368.93      397.23     24.63 o
 -31   1   9       15.52       22.91     17.81 o
 -29   1   9       11.14        6.57      8.47 o
 -27   1   9       14.34       15.89      6.41 o
 -25   1   9       80.91       86.17      6.81 o
 -23   1   9      256.15      260.99      8.10 o
 -21   1   9       62.18       74.54      4.25 o
 -19   1   9        4.79        8.58      2.65 o
 -17   1   9      924.01      905.11     13.43 o
 -15   1   9      368.39      329.14      5.85 o
 -13   1   9      103.75       98.97      3.39 o
 -11   1   9     1600.40     1596.66     18.95 o
  -9   1   9     1136.31     1160.40     16.42 o
  -7   1   9     1000.58      992.06     14.22 o
  -5   1   9     1953.45     1926.54     23.83 o
  -3   1   9      395.76      337.67      5.97 o
  -1   1   9      204.27      221.97      4.18 o
   1   1   9     1033.46     1033.03     12.62 o
   3   1   9     4673.60     5062.58     47.52 o
   5   1   9      189.22      182.27      4.58 o
   7   1   9       48.61       50.23      2.47 o
   9   1   9       35.84       50.83      2.76 o
  11   1   9        3.89        4.56      2.23 o
  13   1   9       38.33       29.29      3.31 o
  15   1   9      508.87      433.56     10.16 o
  17   1   9        0.33       -6.42      3.90 o
  19   1   9        1.00       -0.95      5.12 o
  21   1   9        2.55        9.75      5.61 o
  23   1   9       23.95       18.86      7.57 o
 -34   2   9       53.32       56.43     13.58 o
 -32   2   9       72.36       60.37     13.22 o
 -30   2   9        3.84       -3.37      9.33 o
 -28   2   9      115.59       97.65     16.93 o
 -26   2   9        3.30       -2.52      5.86 o
 -24   2   9        4.76        0.27      3.60 o
 -22   2   9       46.19       40.20      4.08 o
 -20   2   9       77.27       58.16      4.46 o
 -18   2   9       76.26       81.12      4.62 o
 -16   2   9       20.83       27.18      3.19 o
 -14   2   9     1284.59     1301.78     18.35 o
 -12   2   9      903.95      846.81     14.53 o
 -10   2   9     3558.85     3313.31     38.03 o
  -8   2   9      204.96      206.51      7.61 o
  -6   2   9      136.06      196.02      7.01 o
  -4   2   9      206.96      240.19      8.39 o
  -2   2   9     1003.32     1107.01     15.92 o
   0   2   9      363.72      398.44      6.66 o
   2   2   9     1180.96     1103.79     13.27 o
   4   2   9      573.13      601.22      8.66 o
   6   2   9      398.25      440.06      7.72 o
   8   2   9      148.84      165.42      4.83 o
  10   2   9       56.34       60.12      4.19 o
  12   2   9       24.55       41.97      4.28 o
  14   2   9      187.45      209.64      8.57 o
  16   2   9        1.66        0.82      4.50 o
  18   2   9        5.16        7.64      6.99 o
  20   2   9        1.47       -5.68      5.62 o
  22   2   9       18.50       26.99      8.76 o
 -31   3   9        6.16       13.66     27.33 o
 -29   3   9       27.60       34.03     11.24 o
 -27   3   9      216.64      247.44     24.36 o
 -25   3   9      145.81      109.96      7.77 o
 -23   3   9      248.59      215.39     10.61 o
 -21   3   9      100.43       91.02      5.77 o
 -19   3   9      439.34      452.57     10.51 o
 -17   3   9      397.79      361.33     10.22 o
 -15   3   9      716.24      700.46     12.83 o
 -13   3   9      132.77      121.65      5.04 o
 -11   3   9      573.61      562.25     10.35 o
  -9   3   9      213.65      199.57      5.65 o
  -7   3   9       81.88       90.66      4.17 o
  -5   3   9       27.29       22.28      2.91 o
  -3   3   9        5.07        4.41      2.75 o
  -1   3   9      279.32      292.86      7.09 o
   1   3   9        3.04        3.71      2.73 o
   3   3   9      691.12      688.15     11.97 o
   5   3   9       55.95       62.88      4.77 o
   7   3   9     1476.58     1489.62     20.93 o
   9   3   9      433.71      428.18      9.05 o
  11   3   9      642.68      696.09     13.73 o
  13   3   9       20.32       13.27      4.47 o
  15   3   9      187.59      206.99      8.84 o
  17   3   9        8.54       10.32      4.93 o
  19   3   9        2.88       14.14      6.15 o
 -28   4   9        2.73        9.66      8.00 o
 -26   4   9        0.02        3.15      7.28 o
 -24   4   9        0.51       -6.34      5.46 o
 -22   4   9      118.96      124.68      7.54 o
 -20   4   9        1.74       -1.40      4.20 o
 -18   4   9       71.40       54.35      5.36 o
 -16   4   9      230.32      206.93      7.93 o
 -14   4   9       67.19       61.88      7.12 o
 -12   4   9      439.85      497.24     13.13 o
 -10   4   9      189.21      164.59      9.86 o
  -8   4   9     1076.96     1083.12     22.97 o
  -6   4   9      141.31      132.55      8.04 o
  -4   4   9       12.94        5.75      5.33 o
  -2   4   9      275.92      274.42      9.60 o
   0   4   9        0.00       -6.38      4.07 o
   2   4   9       19.96       18.89      7.22 o
   4   4   9       47.77       30.92      5.24 o
   6   4   9      182.77      176.30      9.19 o
   8   4   9        7.48       16.03      4.96 o
  10   4   9       67.66       68.12      6.19 o
  12   4   9        1.49       -8.40      4.54 o
  14   4   9        0.03        4.88      4.61 o
  16   4   9        0.90        2.73      5.32 o
 -23   5   9        0.76       -3.04      6.53 o
 -21   5   9       10.81       -2.58      9.08 o
 -19   5   9       21.05       19.03      5.85 o
 -17   5   9       13.65       16.95      6.26 o
 -15   5   9       18.55       25.70      6.56 o
 -13   5   9        2.68        1.90      5.73 o
 -11   5   9        0.11       -5.50      6.02 o
  -9   5   9       41.43       54.53      8.03 o
  -7   5   9       14.63       19.75      6.87 o
  -5   5   9       89.70       63.49      8.29 o
  -3   5   9        3.99       -3.47      6.14 o
  -1   5   9       26.24       15.74      9.00 o
   1   5   9        5.64        4.51      6.06 o
   3   5   9       26.85       24.02      6.74 o
   5   5   9       99.42       92.75      8.75 o
   7   5   9       45.05       38.52      7.57 o
   9   5   9       12.02        3.64      6.64 o
  11   5   9        0.33       -2.32      6.41 o
 -12   6   9        2.49       -3.67      9.29 o
 -10   6   9        0.05        4.89      7.74 o
  -8   6   9        0.74       -6.89      7.24 o
  -6   6   9        0.91       11.43     11.01 o
  -4   6   9        0.11        9.93      7.89 o
  -2   6   9        1.05       -1.57      7.56 o
   0   6   9       50.43       71.51     11.52 o
 -36   0  10       74.16       61.69     20.12 o
 -34   0  10        0.04        3.19     14.51 o
 -32   0  10      134.27      142.73     21.33 o
 -30   0  10       53.59       24.19     12.76 o
 -28   0  10       73.99       78.95     14.51 o
 -26   0  10        9.24        7.59      9.02 o
 -24   0  10      152.31      144.25     14.02 o
 -22   0  10        6.22        8.06      5.00 o
 -20   0  10     5335.50     5782.31    152.40 o
 -18   0  10       76.03       71.02      6.59 o
 -16   0  10     5371.31     5080.32     79.85 o
 -14   0  10      445.78      392.58      9.06 o
 -12   0  10      733.92      704.31     25.47 o
 -10   0  10      372.33      414.92      7.66 o
  -8   0  10    16186.56    16261.96    334.50 o
  -6   0  10     1197.48     1177.92     30.01 o
  -4   0  10      190.59      146.01      4.45 o
  -2   0  10      310.31      313.33      9.77 o
   0   0  10      211.85      183.65      9.08 o
   2   0  10      692.95      708.37     14.22 o
   4   0  10      222.87      239.15      6.13 o
   6   0  10      490.66      480.56     16.40 o
   8   0  10       58.47       40.98      4.36 o
  10   0  10      244.40      282.24      9.07 o
  12   0  10      851.37      794.36     14.06 o
  14   0  10      124.36       91.68      6.04 o
  16   0  10       88.91       73.09      8.73 o
  18   0  10        0.62        7.90      7.02 o
  20   0  10        9.04        2.04      7.44 o
  22   0  10       36.34       36.84      9.84 o
 -35   1  10        5.25        8.49     11.41 o
 -33   1  10      536.76      570.17     32.11 o
 -31   1  10      245.46      302.68     19.39 o
 -29   1  10        5.30       14.86      8.36 o
 -27   1  10       11.71       12.43      7.34 o
 -25   1  10      178.82      168.41      7.70 o
 -23   1  10      156.40      173.17      6.82 o
 -21   1  10      357.57      372.47      8.55 o
 -19   1  10        1.02        1.61      2.42 o
 -17   1  10      259.77      273.25      6.18 o
 -15   1  10       66.19       58.25      2.81 o
 -13   1  10        4.33       -0.51      1.92 o
 -11   1  10     2329.14     2297.92     30.57 o
  -9   1  10      948.35      872.52     12.88 o
  -7   1  10     1785.18     1942.04     22.56 o
  -5   1  10      573.32      684.74      9.94 o
  -3   1  10     3052.97     3247.69     38.92 o
  -1   1  10      229.33      260.91      5.49 o
   1   1  10     2668.01     2485.24     27.25 o
   3   1  10        1.62       -0.26      1.83 o
   5   1  10      106.49      134.93      4.13 o
   7   1  10       53.47       52.88      3.63 o
   9   1  10       37.63       24.08      2.91 o
  11   1  10       19.51       14.96      3.04 o
  13   1  10        0.12        2.44      4.08 o
  15   1  10       44.67       34.00      4.46 o
  17   1  10       26.63       30.33      5.16 o
  19   1  10        9.59        1.41      5.78 o
  21   1  10        2.22        6.70      6.45 o
 -34   2  10       14.99       15.77     11.61 o
 -32   2  10        2.46       -1.90     23.70 o
 -30   2  10        0.40       -7.78      8.82 o
 -28   2  10      557.29      573.39     25.22 o
 -26   2  10        2.06        2.05      5.73 o
 -24   2  10      129.42      134.06      6.67 o
 -22   2  10       75.41       75.65      5.42 o
 -20   2  10       75.59      102.09      7.11 o
 -18   2  10     1372.57     1466.94     20.70 o
 -16   2  10      706.01      696.49     11.76 o
 -14   2  10     3821.58     3712.30     45.42 o
 -12   2  10      792.06      676.04     10.96 o
 -10   2  10      736.64      752.52     11.83 o
  -8   2  10      520.79      488.69      8.68 o
  -6   2  10      841.09      818.95     14.99 o
  -4   2  10      193.37      198.65      5.27 o
  -2   2  10       72.10       65.58      4.16 o
   0   2  10       20.68       18.94      2.40 o
   2   2  10      184.73      156.67      4.91 o
   4   2  10      315.96      339.73      6.62 o
   6   2  10      490.80      503.83      9.13 o
   8   2  10      183.24      163.24      7.10 o
  10   2  10       57.93       80.04      7.01 o
  12   2  10      915.02      959.25     15.83 o
  14   2  10       58.36       45.98      4.75 o
  16   2  10       19.45       19.80      4.24 o
  18   2  10       25.21       20.79      6.11 o
  20   2  10        1.04       -3.17      8.47 o
 -31   3  10        6.92        2.10     10.53 o
 -29   3  10        1.10      -12.21      9.02 o
 -27   3  10      122.72      118.18     13.80 o
 -25   3  10       40.73       43.88      8.00 o
 -23   3  10       13.64       20.14      5.41 o
 -21   3  10        1.68       -6.08      4.58 o
 -19   3  10      357.10      357.01      9.42 o
 -17   3  10      112.29      126.43      5.92 o
 -15   3  10     1313.52     1164.71     18.87 o
 -13   3  10        0.86        5.25      3.02 o
 -11   3  10      226.59      250.50     15.49 o
  -9   3  10      654.61      676.00     10.71 o
  -7   3  10      393.86      405.97      8.31 o
  -5   3  10        5.57        5.91      2.64 o
  -3   3  10       23.51       21.85      3.05 o
  -1   3  10      382.51      373.67     11.45 o
   1   3  10       40.19       39.57      4.33 o
   3   3  10      109.06      118.35      8.56 o
   5   3  10      125.01      129.37      8.16 o
   7   3  10      155.83      175.09     12.72 o
   9   3  10       32.18       58.29      6.72 o
  11   3  10      377.10      364.48     10.07 o
  13   3  10        1.19       -0.40      5.84 o
  15   3  10       20.96       13.61      4.27 o
  17   3  10       16.99       12.40      4.90 o
 -28   4  10       14.20       10.80      7.56 o
 -26   4  10       10.87       19.41      6.60 o
 -24   4  10       45.08       43.02      6.95 o
 -22   4  10      131.79      124.41      7.55 o
 -20   4  10      220.02      193.92     11.01 o
 -18   4  10      226.81      218.66      8.95 o
 -16   4  10        0.00        7.75      4.52 o
 -14   4  10       13.13        2.56      6.37 o
 -12   4  10     1456.76     1434.43     23.36 o
 -10   4  10     1678.82     1721.98     26.79 o
  -8   4  10       31.38       17.68      6.37 o
  -6   4  10        2.43      -10.63      5.32 o
  -4   4  10       11.58       -5.56      6.59 o
  -2   4  10      126.80      111.19      6.68 o
   0   4  10       47.02       66.29      9.30 o
   2   4  10       65.12       47.75      6.09 o
   4   4  10        0.05        1.78      6.91 o
   6   4  10      182.64      176.57     10.17 o
   8   4  10        5.68        4.48      5.66 o
  10   4  10       97.92      114.94      9.46 o
  12   4  10        1.90       -2.90      4.39 o
  14   4  10        7.13       -1.11      4.59 o
 -23   5  10       25.30       24.83      7.34 o
 -21   5  10        1.68        7.72      6.44 o
 -19   5  10      124.20      119.20     10.03 o
 -17   5  10        0.00       -2.40      5.09 o
 -15   5  10        0.05        0.60      5.07 o
 -13   5  10        0.23       -5.18      5.59 o
 -11   5  10        1.92       -2.63      5.32 o
  -9   5  10       24.27        4.45      6.37 o
  -7   5  10      239.01      264.89     11.66 o
  -5   5  10      177.90      199.27     10.42 o
  -3   5  10        8.38        0.77      6.16 o
  -1   5  10       18.28       20.29      6.25 o
   1   5  10       14.44       14.83      6.15 o
   3   5  10       18.88        9.78      6.28 o
   5   5  10       93.89      117.01      9.43 o
   7   5  10      106.52      136.76     10.09 o
   9   5  10        0.41       -5.57      6.60 o
 -10   6  10        6.22        8.06      7.10 o
  -8   6  10        6.39       -3.76      6.59 o
  -6   6  10        1.84       -2.01      6.51 o
  -4   6  10       13.55       14.07      7.07 o
 -35   1  11       80.80       73.32     19.90 o
 -33   1  11       37.32       40.11     12.02 o
 -31   1  11        9.68        8.27      8.96 o
 -29   1  11        8.87        0.48      7.20 o
 -27   1  11       93.36      114.09     11.20 o
 -25   1  11        0.01        3.05      4.22 o
 -23   1  11     1287.00     1255.54     21.79 o
 -21   1  11      267.40      251.93      7.13 o
 -19   1  11      342.12      377.73      7.33 o
 -17   1  11       36.75       42.59      2.38 o
 -15   1  11     1897.43     1741.66     22.55 o
 -13   1  11      384.79      338.00     10.06 o
 -11   1  11     3013.60     2923.14     40.56 o
  -9   1  11      685.18      637.61      9.67 o
  -7   1  11     5398.52     5712.13     71.77 o
  -5   1  11       41.36       65.73      4.43 o
  -3   1  11       59.69       66.23      4.83 o
  -1   1  11      190.14      180.73      8.32 o
   1   1  11       99.94      113.74      3.61 o
   3   1  11      261.89      302.87      5.64 o
   5   1  11     1365.85     1253.33     16.78 o
   7   1  11     1111.70     1066.32     17.41 o
   9   1  11      341.36      310.63      9.14 o
  11   1  11       13.11       18.99      3.36 o
  13   1  11      114.03      101.10      7.53 o
  15   1  11       24.09       18.87      4.64 o
  17   1  11       17.29       16.24      4.37 o
  19   1  11        9.78        6.52      5.05 o
 -34   2  11        8.81       11.56     11.06 o
 -32   2  11        1.25       -0.52      9.10 o
 -30   2  11        0.87       -0.19     21.44 o
 -28   2  11       68.20       70.19     11.20 o
 -26   2  11      128.40      104.33      7.07 o
 -24   2  11        0.08        4.33      4.39 o
 -22   2  11       24.18       21.18      4.16 o
 -20   2  11       38.48       31.61      4.29 o
 -18   2  11        6.87        5.37      3.18 o
 -16   2  11       83.63       76.88      4.09 o
 -14   2  11      429.36      461.10      8.84 o
 -12   2  11      432.86      551.39      9.64 o
 -10   2  11       20.50       18.59      2.52 o
  -8   2  11       53.87       45.79      3.00 o
  -6   2  11        1.34        1.81      2.07 o
  -4   2  11      103.87      117.67      4.69 o
  -2   2  11      126.28      162.08      5.09 o
   0   2  11       32.45       61.73      3.54 o
   2   2  11       27.84       31.38      4.00 o
   4   2  11       24.65        5.31      3.68 o
   6   2  11      808.81      712.63     15.31 o
   8   2  11      366.98      335.05     12.10 o
  10   2  11      646.39      680.44     22.65 o
  12   2  11        2.18        6.12      3.73 o
  14   2  11        4.79       -0.43      3.69 o
  16   2  11       22.12       32.70      5.08 o
  18   2  11        2.76        0.86      4.02 o
 -31   3  11        4.29       -3.22      9.88 o
 -29   3  11        0.59      -17.24      8.62 o
 -27   3  11       44.76       42.96     11.02 o
 -25   3  11        4.96       -2.26      5.25 o
 -23   3  11       22.42       27.30      6.67 o
 -21   3  11        6.14        6.76      5.59 o
 -19   3  11      792.82      751.82     18.60 o
 -17   3  11       33.80       41.50      6.40 o
 -15   3  11     4189.82     3848.07     51.03 o
 -13   3  11      183.30      189.74      8.14 o
 -11   3  11       98.86      116.76      6.46 o
  -9   3  11        2.49       -5.80      3.40 o
  -7   3  11      124.58      135.60      6.81 o
  -5   3  11      902.21      956.26     18.44 o
  -3   3  11      208.99      232.01     12.14 o
  -1   3  11        0.77        1.73      2.86 o
   1   3  11       82.89       86.55      4.90 o
   3   3  11        0.51       -3.45      4.21 o
   5   3  11       13.70       11.93      6.03 o
   7   3  11      669.49      728.60     22.19 o
   9   3  11      172.17      156.86     13.71 o
  11   3  11      198.05      211.88     17.56 o
  13   3  11       22.56       16.60      5.84 o
  15   3  11       12.92        1.83      5.01 o
  17   3  11        2.08        1.50      7.46 o
 -28   4  11       35.79       35.29     12.12 o
 -26   4  11       48.84       39.05     14.70 o
 -24   4  11        0.02       -1.07      6.58 o
 -22   4  11       11.11       13.22      4.97 o
 -20   4  11      104.40       89.95      6.72 o
 -18   4  11       25.95       30.57      5.24 o
 -16   4  11       26.96       16.39      4.86 o
 -14   4  11      161.66      154.03      7.63 o
 -12   4  11        8.65       14.97      4.72 o
 -10   4  11        6.91       16.12      5.06 o
  -8   4  11       69.36       77.56      6.06 o
  -6   4  11       31.31       15.58      7.71 o
  -4   4  11       32.05       29.17      5.21 o
  -2   4  11       38.21       19.78      5.80 o
   0   4  11        2.24        0.18      6.32 o
   2   4  11       20.96       16.89      5.36 o
   4   4  11      110.75      117.69      7.99 o
   6   4  11       46.07       68.35      7.26 o
   8   4  11       24.00       25.17      6.60 o
  10   4  11       44.98       45.42      7.10 o
  12   4  11        0.18       -5.63      5.51 o
 -23   5  11       18.39       12.91      6.98 o
 -21   5  11       28.19       21.32      6.02 o
 -19   5  11       10.55       28.25      5.96 o
 -17   5  11        6.97        2.47      5.15 o
 -15   5  11        3.62       -5.69      5.03 o
 -13   5  11        1.65       -5.00      4.82 o
 -11   5  11       49.39       65.75      6.68 o
  -9   5  11        0.91       -2.15      5.28 o
  -7   5  11       84.33       81.20      7.66 o
  -5   5  11       12.21        9.26      6.86 o
  -3   5  11       32.47       33.03      6.57 o
  -1   5  11        8.04        0.08      5.78 o
   1   5  11      208.39      198.58     10.65 o
   3   5  11      105.42      106.66      9.08 o
   5   5  11        4.99        2.37      6.36 o
   7   5  11        1.01       -5.92      6.63 o
 -36   0  12      141.70      168.57     24.63 o
 -34   0  12      111.84      117.88     20.12 o
 -32   0  12       23.24       32.77     14.40 o
 -30   0  12        3.20       -2.09      9.57 o
 -28   0  12       52.72       58.28     12.87 o
 -26   0  12        1.46       -7.92      7.59 o
 -24   0  12       89.90       93.80     13.31 o
 -22   0  12      461.03      495.04     25.95 o
 -20   0  12      343.14      338.69     10.83 o
 -18   0  12       10.84       23.43      4.87 o
 -16   0  12      106.85       94.51      5.49 o
 -14   0  12     2480.79     2724.58     47.76 o
 -12   0  12      373.40      385.87      8.85 o
 -10   0  12     2925.70     2801.34     64.41 o
  -8   0  12     1068.53     1032.21     28.44 o
  -6   0  12     1559.29     1498.83     37.83 o
  -4   0  12     1004.73      864.82     16.21 o
  -2   0  12     1980.22     1903.14     32.12 o
   0   0  12      399.44      399.32     10.14 o
   2   0  12      367.69      291.56     13.44 o
   4   0  12     2730.23     2611.20     50.20 o
   6   0  12       96.46       82.43      8.16 o
   8   0  12       42.95       61.66     17.37 o
  10   0  12       21.15       19.80      6.18 o
  12   0  12      291.77      275.77     15.45 o
  14   0  12       75.15       48.49     12.87 o
  16   0  12       12.93       19.79     12.76 o
  18   0  12       21.01        3.52     13.09 o
 -35   1  12       38.48       40.67     12.40 o
 -33   1  12       32.44        8.13     10.18 o
 -31   1  12       10.94       -0.18      8.22 o
 -29   1  12      132.82      137.32     12.43 o
 -27   1  12       17.07       13.67      7.03 o
 -25   1  12        3.58        4.68      4.66 o
 -23   1  12       71.74       79.55      6.06 o
 -21   1  12      304.23      300.93      8.63 o
 -19   1  12      464.29      422.77      7.11 o
 -17   1  12        6.42        4.68      1.88 o
 -15   1  12       95.36      105.88      5.43 o
 -13   1  12     1118.58     1040.97     20.86 o
 -11   1  12      601.73      649.74     10.60 o
  -9   1  12     2040.46     2242.79     43.66 o
  -7   1  12       12.81        6.10      4.54 o
  -5   1  12      400.36      407.57      7.19 o
  -3   1  12      183.11      193.45      4.81 o
  -1   1  12      369.95      365.35      7.13 o
   1   1  12      965.22      971.19     13.48 o
   3   1  12      750.83      714.40     11.87 o
   5   1  12       40.84       49.15      4.76 o
   7   1  12      668.83      614.77     13.45 o
   9   1  12       98.00      111.84      6.34 o
  11   1  12        0.01       -6.34      3.61 o
  13   1  12       35.43       24.70      5.50 o
  15   1  12       68.27       56.83      6.69 o
  17   1  12       22.57       22.06      5.23 o
  19   1  12        1.23        7.90      5.35 o
 -34   2  12       40.24       56.90     18.86 o
 -32   2  12        0.04       -5.57      8.86 o
 -30   2  12        6.71       21.50      9.32 o
 -28   2  12      122.96      144.05     14.54 o
 -26   2  12        2.47        3.63      4.87 o
 -24   2  12      345.59      400.05     12.44 o
 -22   2  12      120.50      117.47      7.19 o
 -20   2  12       11.81       10.09      6.30 o
 -18   2  12       37.96       40.48      6.29 o
 -16   2  12       52.35       47.15      4.55 o
 -14   2  12       49.82       45.44      3.76 o
 -12   2  12      761.13      778.01     13.26 o
 -10   2  12      248.07      231.09      7.03 o
  -8   2  12      196.80      206.24      5.51 o
  -6   2  12       29.72       44.41      3.00 o
  -4   2  12       17.73       17.23      3.22 o
  -2   2  12     2006.70     2098.89     45.04 o
   0   2  12        0.02        1.56      2.73 o
   2   2  12        0.10       -7.32      3.66 o
   4   2  12       29.42       43.10      5.62 o
   6   2  12     2427.39     2355.10     41.95 o
   8   2  12      398.02      360.02     12.59 o
  10   2  12      422.71      384.16     13.26 o
  12   2  12       23.93       21.76      5.79 o
  14   2  12       18.99       22.57      5.95 o
  16   2  12        7.23       13.20      7.14 o
  18   2  12        3.44       14.22      6.79 o
 -31   3  12        0.64      -11.47      9.52 o
 -29   3  12        0.28        6.09     15.23 o
 -27   3  12        8.60       11.85      7.11 o
 -25   3  12       16.51       23.94      6.07 o
 -23   3  12        6.69        5.85      5.25 o
 -21   3  12       12.31       29.07      5.92 o
 -19   3  12       27.26       74.57      7.97 o
 -17   3  12       29.68       36.17      6.61 o
 -15   3  12     2546.64     2555.13     45.41 o
 -13   3  12     2196.23     2173.02     39.45 o
 -11   3  12       34.23       13.95      6.61 o
  -9   3  12        2.60       -7.15      3.57 o
  -7   3  12      407.57      403.16     11.00 o
  -5   3  12        0.89        3.95      4.18 o
  -3   3  12      270.43      226.42      9.95 o
  -1   3  12      224.38      244.16     10.17 o
   1   3  12       62.89       32.88      7.27 o
   3   3  12       12.21       10.17      5.95 o
   5   3  12       24.57       20.27      6.94 o
   7   3  12       92.34      106.79      9.71 o
   9   3  12       72.65       69.83     14.05 o
  11   3  12       23.94       19.11      5.70 o
  13   3  12        1.35       -8.87      4.85 o
  15   3  12        2.60       -6.23      4.72 o
 -28   4  12       14.17       14.74     10.84 o
 -26   4  12        4.28        8.45      7.98 o
 -24   4  12        9.18        6.91      6.24 o
 -22   4  12       16.00       10.42      4.85 o
 -20   4  12      274.79      260.26      9.76 o
 -18   4  12      522.52      459.17     12.31 o
 -16   4  12       34.65       38.79      5.07 o
 -14   4  12       53.56       53.92      5.29 o
 -12   4  12       36.61       53.29      5.21 o
 -10   4  12      458.01      497.77     12.34 o
  -8   4  12       50.83       60.55      5.39 o
  -6   4  12      155.06      126.21      6.68 o
  -4   4  12        1.98       -7.87      4.03 o
  -2   4  12      281.50      291.63     10.27 o
   0   4  12      142.46      155.16      8.10 o
   2   4  12      324.20      381.06     12.22 o
   4   4  12      203.50      237.55     10.22 o
   6   4  12       37.87       37.96      6.40 o
   8   4  12       31.16       39.25     12.46 o
  10   4  12        3.43       -9.05      6.87 o
  12   4  12        6.61        6.71      6.13 o
 -21   5  12       10.15       17.85      5.98 o
 -19   5  12       24.49       44.10      6.23 o
 -17   5  12       34.40       43.71      6.30 o
 -15   5  12       20.08        9.29      5.30 o
 -13   5  12        4.26       -4.54      5.31 o
 -11   5  12        5.02        5.53      4.93 o
  -9   5  12        0.41       -2.89      4.74 o
  -7   5  12       40.83       64.58      7.00 o
  -5   5  12       28.53       29.04      6.92 o
  -3   5  12       41.83       53.11      6.85 o
  -1   5  12       25.89       26.76      6.36 o
   1   5  12        2.76       18.60      6.25 o
   3   5  12        1.07        6.78      6.15 o
   5   5  12        2.71        2.60      6.84 o
 -35   1  13        5.76        6.85     10.30 o
 -33   1  13       44.36       49.28     11.11 o
 -31   1  13       33.06       20.50      9.00 o
 -29   1  13        0.09        3.44      7.00 o
 -27   1  13       79.94       85.12     19.19 o
 -25   1  13       26.75       19.56      4.88 o
 -23   1  13      318.53      335.77     10.92 o
 -21   1  13       11.14        8.58      8.09 o
 -19   1  13        3.31        3.97      2.16 o
 -17   1  13        0.22       -0.21      1.70 o
 -15   1  13      529.85      522.70     10.57 o
 -13   1  13       41.80       52.61      3.50 o
 -11   1  13      487.57      483.58     10.46 o
  -9   1  13      120.44      107.60      4.84 o
  -7   1  13       15.26       20.48      3.31 o
  -5   1  13       42.02       41.74      2.96 o
  -3   1  13       42.82       40.40      3.08 o
  -1   1  13      119.78      115.72      4.20 o
   1   1  13      372.82      366.52      8.60 o
   3   1  13      401.74      419.46      9.68 o
   5   1  13      443.11      423.69     13.74 o
   7   1  13      851.82      898.05     17.67 o
   9   1  13       33.48       39.94      4.96 o
  11   1  13      214.57      195.19      8.48 o
  13   1  13        0.27        8.28      5.14 o
  15   1  13        9.69       10.31      6.95 o
  17   1  13       17.24       32.83      8.75 o
 -34   2  13        0.04        9.91     10.65 o
 -32   2  13      115.78      105.00     13.41 o
 -30   2  13       61.62       54.82     10.61 o
 -28   2  13       70.51       70.92      6.96 o
 -26   2  13       30.78       29.69      9.25 o
 -24   2  13       71.34       64.32      6.39 o
 -22   2  13       29.43       23.71      5.25 o
 -20   2  13      694.06      695.76     21.96 o
 -18   2  13      122.22      117.95      7.26 o
 -16   2  13      233.71      225.79      9.15 o
 -14   2  13      195.37      214.67      7.26 o
 -12   2  13      317.72      316.84      7.03 o
 -10   2  13       84.32       79.26      4.15 o
  -8   2  13       94.49      107.62      4.09 o
  -6   2  13        0.73       -0.96      2.09 o
  -4   2  13      132.97      139.86      5.94 o
  -2   2  13      250.77      233.91      9.10 o
   0   2  13        0.58       -6.92      3.69 o
   2   2  13      896.00      898.81     19.96 o
   4   2  13      300.45      337.13     12.04 o
   6   2  13       81.97       90.89      9.94 o
   8   2  13       27.50       27.79      5.86 o
  10   2  13       54.72       34.27      6.14 o
  12   2  13        8.02        7.15      5.27 o
  14   2  13        8.98       13.85      5.74 o
  16   2  13       11.21       16.04      7.78 o
 -31   3  13        1.51      -10.60      9.10 o
 -29   3  13        4.90       14.71      9.59 o
 -27   3  13        5.24       -6.96      5.08 o
 -25   3  13       12.27       18.02      5.85 o
 -23   3  13       75.94       96.56      7.95 o
 -21   3  13       65.50       69.83      7.14 o
 -19   3  13      931.29      885.81     25.62 o
 -17   3  13        8.34        9.52      6.06 o
 -15   3  13     4224.62     4380.76     72.39 o
 -13   3  13       95.98       94.38     17.68 o
 -11   3  13       96.49       99.09     12.95 o
  -9   3  13        8.83       -1.20      5.48 o
  -7   3  13       38.99       33.82      5.28 o
  -5   3  13       21.42       14.31      4.68 o
  -3   3  13        2.32       -1.53      4.26 o
  -1   3  13       69.28       82.44      6.95 o
   1   3  13        3.81       -3.12      4.70 o
   3   3  13       69.86       58.32      6.74 o
   5   3  13        8.06        0.90      5.31 o
   7   3  13        0.49       -0.23      5.35 o
   9   3  13        7.52       -0.28      6.11 o
  11   3  13        1.51       -6.06      5.95 o
  13   3  13        1.36       -3.07      5.98 o
 -28   4  13        3.56       -4.89      9.91 o
 -26   4  13        7.59       10.64      7.87 o
 -24   4  13       43.45       51.03      7.73 o
 -22   4  13       54.03       64.49      8.02 o
 -20   4  13        5.09        5.85      6.59 o
 -18   4  13       10.02       25.22      6.65 o
 -16   4  13        2.24        5.76      7.07 o
 -14   4  13       17.98       29.53      6.55 o
 -12   4  13       32.37       21.54      6.24 o
 -10   4  13      143.66      148.65     10.38 o
  -8   4  13       22.77       23.77      6.28 o
  -6   4  13       26.69        7.05      5.60 o
  -4   4  13        0.04       -7.89      5.13 o
  -2   4  13       11.28       19.15      6.30 o
   0   4  13       85.11       76.24      9.10 o
   2   4  13       48.64       51.82      8.70 o
   4   4  13        2.36        2.50      7.74 o
   6   4  13      183.54      216.13     23.78 o
   8   4  13        4.81       -5.90      7.16 o
  10   4  13       11.30        0.56      7.85 o
 -21   5  13        0.70        9.57      5.58 o
 -19   5  13       19.56       27.17      6.03 o
 -17   5  13       10.21        9.39      5.20 o
 -15   5  13        2.93        0.95      4.75 o
 -13   5  13        0.06        0.52      4.57 o
 -11   5  13       31.06       33.42      5.41 o
  -9   5  13       13.05       14.09      5.04 o
  -7   5  13       58.32       52.90      5.92 o
  -5   5  13       38.49       25.46      5.27 o
  -3   5  13        5.43        1.45      6.12 o
  -1   5  13        0.88        6.54      5.40 o
   1   5  13       29.20       22.39      9.32 o
   3   5  13       70.25       70.17      9.42 o
 -36   0  14       21.46       -0.77     13.97 o
 -34   0  14       18.57       15.17     12.87 o
 -32   0  14        3.71       11.22     11.11 o
 -30   0  14        2.77        1.54      9.90 o
 -28   0  14      100.54       79.39     13.86 o
 -26   0  14      575.78      566.85     30.24 o
 -24   0  14       70.06       86.54     12.43 o
 -22   0  14       10.85       -0.77      6.93 o
 -20   0  14        5.97       11.41      3.50 o
 -18   0  14       24.98       32.85      4.21 o
 -16   0  14       19.30        4.84      3.42 o
 -14   0  14     1140.76     1140.95     20.90 o
 -12   0  14     4287.14     4328.38     96.80 o
 -10   0  14     2998.24     2802.66     65.89 o
  -8   0  14      169.15      173.60     20.56 o
  -6   0  14      546.82      490.84     10.70 o
  -4   0  14       10.03       10.97      2.75 o
  -2   0  14      561.89      567.57     19.81 o
   0   0  14     2794.41     2600.38     56.56 o
   2   0  14      258.31      277.45     23.59 o
   4   0  14      237.39      231.09     13.41 o
   6   0  14      618.17      635.97     22.04 o
   8   0  14        5.87        2.49      6.87 o
  10   0  14      189.46      164.08     13.31 o
  12   0  14       12.73       -4.18      9.68 o
  14   0  14       18.70       15.39     11.88 o
  16   0  14        7.53       11.66     12.76 o
 -35   1  14      156.27      172.65     16.60 o
 -33   1  14        3.22       -2.02      7.77 o
 -31   1  14       12.97       17.28      8.59 o
 -29   1  14        7.58       18.76      8.09 o
 -27   1  14       74.31       53.35      8.90 o
 -25   1  14      273.68      256.70     10.20 o
 -23   1  14      915.31      908.91     19.74 o
 -21   1  14       24.92       15.31      6.41 o
 -19   1  14       72.51       77.59      4.73 o
 -17   1  14        5.42        5.20      2.02 o
 -15   1  14      549.65      519.95     11.40 o
 -13   1  14      335.48      354.46      8.07 o
 -11   1  14      211.23      239.11      7.24 o
  -9   1  14        1.03       -1.83      2.41 o
  -7   1  14      408.81      443.26     10.17 o
  -5   1  14      267.61      248.83      5.74 o
  -3   1  14      120.92      114.26      4.27 o
  -1   1  14     1331.88     1410.76     21.38 o
   1   1  14       62.31       81.00      6.19 o
   3   1  14       41.65       30.86      4.40 o
   5   1  14     1309.44     1284.50     20.90 o
   7   1  14      139.84      191.24      7.41 o
   9   1  14       11.29        9.69      4.29 o
  11   1  14       24.07       13.50      4.83 o
  13   1  14        0.17       -1.95      5.10 o
  15   1  14       10.77       13.02      7.67 o
 -34   2  14       10.83       13.33     10.14 o
 -32   2  14       60.44       46.85     12.87 o
 -30   2  14       18.51        8.52      8.44 o
 -28   2  14      203.33      209.96      9.98 o
 -26   2  14        0.24       -0.91      4.80 o
 -24   2  14        0.62       -3.21      4.52 o
 -22   2  14       67.08       42.09      6.63 o
 -20   2  14     1755.60     1660.65     31.54 o
 -18   2  14     5263.23     5126.74     82.10 o
 -16   2  14      649.90      647.82     15.66 o
 -14   2  14       43.75       42.07      3.95 o
 -12   2  14      108.74       87.05      4.67 o
 -10   2  14      170.61      176.80      7.15 o
  -8   2  14        6.26        9.17      2.95 o
  -6   2  14      131.30      111.20      5.23 o
  -4   2  14      550.50      536.31     21.78 o
  -2   2  14      247.06      235.50      9.30 o
   0   2  14      292.19      296.96     10.71 o
   2   2  14      341.49      327.40     15.82 o
   4   2  14        0.37       -3.07      4.80 o
   6   2  14       30.39       23.19      5.72 o
   8   2  14      136.62      120.60      8.37 o
  10   2  14        5.97        3.74      5.02 o
  12   2  14        8.00       14.63      5.74 o
  14   2  14        5.71        3.58      6.76 o
 -31   3  14       17.80        6.89      9.91 o
 -29   3  14       26.78       20.48     10.19 o
 -27   3  14        7.80       16.74      6.15 o
 -25   3  14       30.84       45.53     14.08 o
 -23   3  14       76.28       76.26      8.38 o
 -21   3  14       45.96       56.97      6.92 o
 -19   3  14      156.24      144.46      8.91 o
 -17   3  14        8.35        9.43      5.64 o
 -15   3  14       40.70       46.65      6.59 o
 -13   3  14      256.07      310.78     11.64 o
 -11   3  14       83.04       70.40      8.87 o
  -9   3  14       17.53       10.44      4.84 o
  -7   3  14       36.13       17.27      6.51 o
  -5   3  14        4.57       -0.18      4.25 o
  -3   3  14      276.20      284.67     11.25 o
  -1   3  14      197.04      199.76      9.78 o
   1   3  14      112.99      109.36      7.87 o
   3   3  14        0.99       -1.19      6.24 o
   5   3  14       35.65       51.88      6.99 o
   7   3  14       29.95       31.80      6.86 o
   9   3  14        0.04        0.60      5.70 o
  11   3  14        0.20        4.31      6.03 o
 -28   4  14       23.60       22.99     14.84 o
 -26   4  14       20.03       24.14      7.46 o
 -24   4  14        2.52       11.61      6.87 o
 -22   4  14        8.89       21.70      6.81 o
 -20   4  14       13.42        8.77      6.09 o
 -18   4  14       21.69        3.71      5.82 o
 -16   4  14       37.64       44.43      7.92 o
 -14   4  14       81.73       71.43      7.69 o
 -12   4  14       19.34       22.25      6.30 o
 -10   4  14        0.03       -6.71      5.27 o
  -8   4  14       59.04       68.68      8.05 o
  -6   4  14       92.80      137.03      9.34 o
  -4   4  14      107.75      113.77      8.78 o
  -2   4  14      234.06      213.74     15.32 o
   0   4  14        4.36       -2.46      5.96 o
   2   4  14        0.69        6.40      6.56 o
   4   4  14        0.60       -0.13      6.54 o
   6   4  14       47.79       52.77      8.61 o
   8   4  14        0.23       -5.59      6.86 o
 -19   5  14        3.64        1.92      7.73 o
 -17   5  14        0.58       -5.32      6.56 o
 -15   5  14       44.53       52.94      8.48 o
 -13   5  14        1.22      -12.54      6.29 o
 -11   5  14       20.30       22.46      7.57 o
  -9   5  14        0.22       -9.78      6.34 o
  -7   5  14        0.53       -9.88      6.40 o
  -5   5  14       21.73       24.22      9.89 o
  -3   5  14       21.61       39.26      8.38 o
  -1   5  14        0.37        7.83      7.43 o
   1   5  14       91.72      131.02     11.03 o
 -35   1  15        2.10       10.62      9.83 o
 -33   1  15        3.06       -6.15      8.16 o
 -31   1  15        0.16       -4.65      7.23 o
 -29   1  15        1.62       -0.74     13.14 o
 -27   1  15        9.66        6.70      7.81 o
 -25   1  15        0.61        0.46      4.56 o
 -23   1  15       81.34       74.16      8.62 o
 -21   1  15      220.26      220.64      8.96 o
 -19   1  15      290.21      284.62     13.92 o
 -17   1  15      137.92      147.10      6.70 o
 -15   1  15      294.05      301.76      6.72 o
 -13   1  15      430.95      416.67     20.88 o
 -11   1  15       17.62       11.68      2.94 o
  -9   1  15       47.06       30.17      3.40 o
  -7   1  15      268.15      239.38     12.36 o
  -5   1  15      253.99      255.35      6.04 o
  -3   1  15       20.07       11.03      3.05 o
  -1   1  15      621.69      615.68     14.89 o
   1   1  15      801.86      729.09     15.79 o
   3   1  15     1230.06     1255.41     20.56 o
   5   1  15      184.32      180.43      7.22 o
   7   1  15       29.08       35.71      4.65 o
   9   1  15        3.37        3.08      4.33 o
  11   1  15        0.50       -1.79      5.02 o
  13   1  15       24.01       34.14      7.92 o
 -34   2  15        2.68        5.38      9.35 o
 -32   2  15        8.80       13.72      9.13 o
 -30   2  15       10.94        4.42      6.91 o
 -28   2  15       17.09       30.73      6.20 o
 -26   2  15      268.16      257.48     11.07 o
 -24   2  15       13.57        9.79      5.26 o
 -22   2  15      508.40      490.18     14.47 o
 -20   2  15       58.09       68.10      7.16 o
 -18   2  15       19.39       31.43      5.79 o
 -16   2  15       53.11       61.89      5.75 o
 -14   2  15       64.87       75.83      5.62 o
 -12   2  15        1.02        4.14      3.69 o
 -10   2  15       47.06       45.46      3.92 o
  -8   2  15       50.59       31.53      3.60 o
  -6   2  15      260.39      243.52      9.02 o
  -4   2  15       29.48       25.39      4.72 o
  -2   2  15       36.18       47.21      6.98 o
   0   2  15      219.90      225.28      9.71 o
   2   2  15       41.58       19.40      5.35 o
   4   2  15        1.76       -0.43      4.86 o
   6   2  15       54.39       46.88      6.45 o
   8   2  15        5.49       12.07      5.40 o
  10   2  15       20.16       16.21      5.90 o
  12   2  15        9.52       10.11      5.76 o
 -31   3  15       12.59       26.46     11.16 o
 -29   3  15       27.57       28.47      8.10 o
 -27   3  15        0.05       -5.72      5.47 o
 -25   3  15       34.63       49.14      6.97 o
 -23   3  15       79.48       72.99      7.59 o
 -21   3  15      285.77      268.79     16.16 o
 -19   3  15      287.07      282.43     11.82 o
 -17   3  15      201.36      178.17      9.30 o
 -15   3  15        1.63        5.62      5.08 o
 -13   3  15       22.89       26.22      5.50 o
 -11   3  15       79.04       99.17      7.22 o
  -9   3  15        2.95        6.58      5.57 o
  -7   3  15      308.16      276.64     10.97 o
  -5   3  15      584.38      569.05     17.27 o
  -3   3  15       54.39       43.69      6.43 o
  -1   3  15       22.28       16.52      5.75 o
   1   3  15       63.49       60.02     10.48 o
   3   3  15      149.88      146.50     10.28 o
   5   3  15       73.60       68.72      9.16 o
   7   3  15       12.97       19.46      6.43 o
   9   3  15        7.04        2.10      5.91 o
 -26   4  15        0.31       13.55      7.30 o
 -24   4  15       14.31        5.62      6.55 o
 -22   4  15       28.90       20.84      7.06 o
 -20   4  15       80.02       72.03      8.36 o
 -18   4  15      235.06      226.59     11.51 o
 -16   4  15        0.17        2.50      5.48 o
 -14   4  15       20.31       11.02      5.77 o
 -12   4  15       57.07       56.97      7.23 o
 -10   4  15        7.55       13.10      5.95 o
  -8   4  15        6.40        2.86      5.52 o
  -6   4  15       37.11       32.23      8.28 o
  -4   4  15        3.03       -0.44      5.72 o
  -2   4  15       41.95       28.15      8.59 o
   0   4  15      136.19      137.54     10.07 o
   2   4  15       19.17       19.75      7.18 o
   4   4  15      130.18      134.73     10.73 o
   6   4  15       24.45       33.45      8.08 o
 -17   5  15       21.86       14.65      7.62 o
 -15   5  15       44.03       62.12      8.98 o
 -13   5  15        3.99       -2.73      6.70 o
 -11   5  15        0.00       -7.27      6.45 o
  -9   5  15        2.17      -11.98      6.10 o
  -7   5  15        2.51       -0.43      6.71 o
  -5   5  15        1.73       -3.84      6.79 o
  -3   5  15        0.01        0.56      6.92 o
 -36   0  16       89.77       77.52     17.92 o
 -34   0  16        1.80       -7.37     11.77 o
 -32   0  16       26.02       27.05     12.32 o
 -30   0  16        0.05      -15.61      8.25 o
 -28   0  16      141.25      142.18     16.60 o
 -26   0  16      607.05      644.81     32.44 o
 -24   0  16       76.53       64.44     11.33 o
 -22   0  16        3.67        1.33      5.79 o
 -20   0  16        2.17        0.29      4.98 o
 -18   0  16      115.69      135.01     11.04 o
 -16   0  16       69.19       72.37     14.18 o
 -14   0  16     1597.42     1518.89     59.82 o
 -12   0  16        6.49        5.50      8.47 o
 -10   0  16      138.53      149.42     11.11 o
  -8   0  16        7.37       17.15      6.98 o
  -6   0  16      781.86      815.44     18.34 o
  -4   0  16       26.30       31.82      4.34 o
  -2   0  16     1995.83     1941.88     65.48 o
   0   0  16     5707.93     5142.62    115.99 o
   2   0  16      658.94      780.81     29.25 o
   4   0  16       18.14       41.95     13.42 o
   6   0  16        0.89       -3.23      6.32 o
   8   0  16       11.33        3.67      6.33 o
  10   0  16        5.77        7.26     11.33 o
  12   0  16       47.78       56.85     14.51 o
 -35   1  16       19.75       31.37     10.57 o
 -33   1  16       26.03       25.18      9.56 o
 -31   1  16        4.97        4.94      7.50 o
 -29   1  16       14.48       10.05      7.30 o
 -27   1  16      163.53      190.10      9.42 o
 -25   1  16        5.96       13.06      5.63 o
 -23   1  16       23.52        9.34      5.06 o
 -21   1  16      241.82      235.21      9.40 o
 -19   1  16      113.02      100.08     10.11 o
 -17   1  16      515.40      470.03     10.16 o
 -15   1  16       23.27       11.32      3.47 o
 -13   1  16        0.10       -0.37      2.77 o
 -11   1  16        0.73       -2.79      2.68 o
  -9   1  16        3.57       -2.99      2.76 o
  -7   1  16       63.21       52.92      6.37 o
  -5   1  16      335.16      337.22      7.94 o
  -3   1  16      557.05      577.30     12.96 o
  -1   1  16      614.90      619.59     15.37 o
   1   1  16      115.45      119.02      6.08 o
   3   1  16      195.95      229.33      9.39 o
   5   1  16      115.01       84.36      5.68 o
   7   1  16        0.23        7.95      4.06 o
   9   1  16       44.72       50.60      5.89 o
  11   1  16       13.98        2.01      5.58 o
  13   1  16        8.69       17.94      7.90 o
 -34   2  16       16.01       -0.01      9.32 o
 -32   2  16        2.72        3.42      8.20 o
 -30   2  16       18.51        9.94      7.29 o
 -28   2  16        0.01        1.90      5.56 o
 -26   2  16       73.77       77.35      7.26 o
 -24   2  16       28.47       18.33      5.71 o
 -22   2  16       11.60        4.72      5.33 o
 -20   2  16      861.88      916.64     20.66 o
 -18   2  16       52.00       49.34      5.95 o
 -16   2  16      364.12      372.78     11.51 o
 -14   2  16       88.34       84.72      5.84 o
 -12   2  16       52.23       73.50      8.30 o
 -10   2  16       22.24       15.80      4.20 o
  -8   2  16      132.51      114.07      6.47 o
  -6   2  16        0.23        3.24      5.13 o
  -4   2  16      300.48      309.13     10.76 o
  -2   2  16       10.46        5.86      7.25 o
   0   2  16       55.06       43.88      5.80 o
   2   2  16       65.43       59.75      6.59 o
   4   2  16        8.20       10.84      5.29 o
   6   2  16       52.59       52.47      6.73 o
   8   2  16       34.23       19.15      6.04 o
  10   2  16       19.40       32.39      6.62 o
 -31   3  16        7.16       -5.48      9.62 o
 -29   3  16        2.88       -7.97      5.94 o
 -27   3  16        0.32        3.69      5.96 o
 -25   3  16        7.91        8.62      6.03 o
 -23   3  16       26.79       49.56      7.08 o
 -21   3  16       16.06       28.23      6.30 o
 -19   3  16      113.42      100.87      8.80 o
 -17   3  16      123.02      138.88      8.55 o
 -15   3  16        3.21        4.94      4.92 o
 -13   3  16       14.10       14.18      5.13 o
 -11   3  16       68.39       73.57      6.83 o
  -9   3  16      243.18      247.28     14.78 o
  -7   3  16      247.73      253.56     10.85 o
  -5   3  16      244.98      255.13     11.02 o
  -3   3  16        6.42        5.34      5.70 o
  -1   3  16       17.61       17.80      6.55 o
   1   3  16        1.38       -3.44      5.02 o
   3   3  16        1.31       12.09      5.98 o
   5   3  16        1.11       -3.31      5.81 o
   7   3  16        5.35        5.64      6.25 o
 -26   4  16        2.97       15.19      7.48 o
 -24   4  16        3.76        7.42      6.73 o
 -22   4  16      117.79       95.05     10.68 o
 -20   4  16       53.69       71.99      8.36 o
 -18   4  16      103.33       96.81      8.76 o
 -16   4  16        0.97       -3.12      5.72 o
 -14   4  16        6.55        8.43      5.90 o
 -12   4  16       58.08       46.12      7.81 o
 -10   4  16      130.74       99.97      8.64 o
  -8   4  16        2.28        8.26      5.91 o
  -6   4  16      128.34      135.08      9.59 o
  -4   4  16      100.76      108.66      9.08 o
  -2   4  16       72.21       62.63      8.13 o
   0   4  16      190.25      237.29     12.46 o
   2   4  16       43.61       45.15      8.22 o
   4   4  16       12.63       21.28      7.79 o
 -15   5  16        0.68       -4.26      6.81 o
 -13   5  16       21.39       10.97      7.31 o
 -11   5  16        1.14      -11.75      6.60 o
  -9   5  16       35.17       50.05      8.63 o
  -7   5  16       11.20        7.69      7.20 o
 -35   1  17       41.95       26.01     10.46 o
 -33   1  17       16.87       23.19      9.36 o
 -31   1  17       41.20       20.73     10.12 o
 -29   1  17       19.44       14.37      7.84 o
 -27   1  17       29.53       33.88      8.68 o
 -25   1  17      255.32      262.01     10.75 o
 -23   1  17     1082.70     1134.23     23.70 o
 -21   1  17        0.73       -1.74      4.21 o
 -19   1  17        2.83       -1.88      3.56 o
 -17   1  17       13.63       13.34      4.67 o
 -15   1  17      308.65      287.98     13.32 o
 -13   1  17        9.02        2.62      3.67 o
 -11   1  17       11.29        1.99      5.06 o
  -9   1  17      105.55       97.43      8.22 o
  -7   1  17       47.34       37.37      5.00 o
  -5   1  17       36.62       48.14      4.63 o
  -3   1  17      134.17      140.18      9.39 o
  -1   1  17      202.41      207.50      9.02 o
   1   1  17       29.45       35.11      5.08 o
   3   1  17        0.01        1.76      3.72 o
   5   1  17        3.95        6.09      4.04 o
   7   1  17       23.91       30.67      5.33 o
   9   1  17       21.68       25.11      6.34 o
  11   1  17       21.89       31.43     11.29 o
 -32   2  17        0.68       -5.50      8.29 o
 -30   2  17        0.02       -3.88      5.55 o
 -28   2  17        1.97        2.39      5.75 o
 -26   2  17       76.85       79.63      7.59 o
 -24   2  17      108.41       99.45      9.41 o
 -22   2  17      102.37       97.06     11.01 o
 -20   2  17      429.77      409.07     12.99 o
 -18   2  17       71.28       95.93      6.76 o
 -16   2  17       51.21       55.49      6.11 o
 -14   2  17       23.94       22.06      4.34 o
 -12   2  17       71.20       70.32      5.73 o
 -10   2  17      114.85      105.38      7.78 o
  -8   2  17      107.29      102.15      6.47 o
  -6   2  17       33.78       46.71      5.56 o
  -4   2  17       17.06       16.22      4.96 o
  -2   2  17       17.85       11.18      4.95 o
   0   2  17        0.63       -4.36      4.90 o
   2   2  17       80.60       79.16      7.21 o
   4   2  17       54.14       57.07      6.90 o
   6   2  17       12.65       10.47      5.73 o
   8   2  17       60.47       63.19      8.67 o
 -29   3  17        0.07       -4.99      6.04 o
 -27   3  17        1.30        1.27      6.16 o
 -25   3  17        1.08       -3.17      5.77 o
 -23   3  17      337.01      302.90     12.76 o
 -21   3  17      386.86      392.27     13.81 o
 -19   3  17       97.01       93.16      7.82 o
 -17   3  17       24.29       16.71      5.36 o
 -15   3  17        2.76       -7.16      4.69 o
 -13   3  17       54.74       49.70      7.30 o
 -11   3  17       14.29       13.40      6.21 o
  -9   3  17       74.53       57.63      6.81 o
  -7   3  17      127.10      134.23     11.78 o
  -5   3  17       17.22       21.91      5.95 o
  -3   3  17      167.03      171.92      9.57 o
  -1   3  17       19.00       17.68      5.98 o
   1   3  17        0.95       -0.13      5.43 o
   3   3  17       64.05       81.60      8.24 o
   5   3  17        5.83        3.32      6.17 o
 -24   4  17        1.80        2.03      6.65 o
 -22   4  17      167.10      200.12     11.70 o
 -20   4  17        0.11        3.66      6.39 o
 -18   4  17       33.66       32.24      7.25 o
 -16   4  17       83.53       93.28      8.64 o
 -14   4  17        9.73       11.42      6.23 o
 -12   4  17        2.91       -8.63      5.47 o
 -10   4  17       23.08       13.32      6.65 o
  -8   4  17        0.70       -0.81      5.63 o
  -6   4  17        1.60        6.87      6.06 o
  -4   4  17        7.99       16.78      8.06 o
  -2   4  17       23.47       23.80      7.05 o
   0   4  17       22.56       30.92      7.82 o
 -34   0  18        4.34       -2.86     11.11 o
 -32   0  18       69.44       79.94     15.94 o
 -30   0  18       49.44       87.42     15.06 o
 -28   0  18       59.97       48.16     12.54 o
 -26   0  18      707.03      758.73     35.19 o
 -24   0  18      353.70      325.92     20.34 o
 -22   0  18       49.59       72.76      8.69 o
 -20   0  18       14.33       14.39     12.21 o
 -18   0  18      209.34      228.83     22.43 o
 -14   0  18       70.97       48.05     13.09 o
 -12   0  18      122.58      165.60     18.25 o
 -10   0  18        3.46        4.29      9.02 o
  -8   0  18      440.07      479.10     29.69 o
  -6   0  18       14.41       18.23     10.06 o
  -4   0  18       24.24       19.54      7.26 o
  -2   0  18     1151.97     1191.01     49.21 o
   0   0  18       40.30       33.05      7.71 o
   2   0  18      195.63      173.13     27.00 o
   4   0  18       49.19       48.46     11.27 o
   6   0  18        2.84        9.68      7.19 o
   8   0  18       83.77       89.07     15.61 o
 -33   1  18        5.16       -7.52      7.85 o
 -31   1  18        9.67       12.63     12.15 o
 -29   1  18        2.19        0.33      6.42 o
 -27   1  18      488.45      460.83     18.11 o
 -25   1  18      195.73      208.64     10.20 o
 -23   1  18      110.46      108.84      7.40 o
 -21   1  18      300.96      338.85     11.03 o
 -19   1  18        9.97        7.08      3.80 o
 -17   1  18       60.08       52.94      8.78 o
 -15   1  18       26.85       24.90      5.74 o
 -13   1  18       32.29       36.53      4.78 o
 -11   1  18       97.59       98.59      6.36 o
  -9   1  18        1.88        0.42      3.92 o
  -7   1  18       42.82       59.44      8.21 o
  -5   1  18      565.75      544.15     12.97 o
  -3   1  18      523.98      594.09     14.05 o
  -1   1  18        7.75       11.11      4.33 o
   1   1  18       32.85       39.08      5.26 o
   3   1  18        0.03       -3.35      4.01 o
   5   1  18       32.95       39.76      6.46 o
   7   1  18       13.00       38.32      6.51 o
   9   1  18       68.74      104.53      8.74 o
 -32   2  18        3.55        1.53      7.59 o
 -30   2  18       61.82       61.23      8.42 o
 -28   2  18       15.60        8.62      6.18 o
 -26   2  18       68.05       61.23      7.26 o
 -24   2  18       11.06       12.53      5.70 o
 -22   2  18      411.54      366.95     13.08 o
 -20   2  18       56.18       64.91      6.33 o
 -18   2  18       73.23       76.35      6.34 o
 -16   2  18        4.03        9.72      4.08 o
 -14   2  18       12.45        7.86      4.08 o
 -12   2  18       99.36       66.20      5.72 o
 -10   2  18      898.92      868.37     19.65 o
  -8   2  18      786.97      811.80     25.79 o
  -6   2  18        4.79       -4.77      4.52 o
  -4   2  18       49.85       36.70      5.71 o
  -2   2  18      113.70      107.28      7.57 o
   0   2  18        1.68        6.05      4.91 o
   2   2  18       22.91       28.20      7.68 o
   4   2  18        3.92        8.73      5.74 o
   6   2  18       25.72       41.51      7.20 o
 -29   3  18        0.57       -4.61      6.24 o
 -27   3  18        3.21        1.81      6.12 o
 -25   3  18        7.98       -1.82      5.88 o
 -23   3  18       19.14       22.33      7.43 o
 -21   3  18       71.39       71.42      7.72 o
 -19   3  18        2.79        9.81      5.44 o
 -17   3  18       27.35       29.82      5.78 o
 -15   3  18       37.33       26.09      5.81 o
 -13   3  18        3.79        3.22      5.05 o
 -11   3  18        4.17        6.44      5.15 o
  -9   3  18       82.77      118.27      8.26 o
  -7   3  18      128.98      125.16      8.49 o
  -5   3  18       54.28       41.39      6.60 o
  -3   3  18       23.75       21.20      6.52 o
  -1   3  18       10.85       13.37      5.92 o
   1   3  18       15.45       18.43      6.46 o
   3   3  18       37.17       39.84      7.44 o
 -22   4  18       66.26       76.64      9.76 o
 -20   4  18        6.21        7.06      6.71 o
 -18   4  18        1.95       -2.06      6.10 o
 -16   4  18       19.96       25.14      7.05 o
 -14   4  18       12.45       13.22      6.37 o
 -12   4  18       20.15       21.63      6.82 o
 -10   4  18        2.71        2.32      6.03 o
  -8   4  18        2.90        0.58      6.13 o
  -6   4  18        9.50        2.16      6.06 o
  -4   4  18        2.62       -6.95      6.08 o
  -2   4  18       42.43       52.65     11.45 o
 -33   1  19        5.90        4.13      8.53 o
 -31   1  19       12.82       11.42      9.07 o
 -29   1  19      145.22      149.45     15.73 o
 -27   1  19        0.00        1.26      6.23 o
 -25   1  19       58.82       71.31      7.03 o
 -23   1  19       12.24       -0.53      4.89 o
 -21   1  19      258.91      271.68     11.00 o
 -19   1  19      192.23      198.02     11.20 o
 -17   1  19      112.42       92.60      7.24 o
 -15   1  19       41.85       56.17     10.32 o
 -13   1  19       21.25       19.35      4.61 o
 -11   1  19      328.13      329.51     11.16 o
  -9   1  19       32.24       35.78      5.33 o
  -7   1  19      139.46      140.26      8.26 o
  -5   1  19     1409.32     1321.67     23.63 o
  -3   1  19      163.23      189.01      8.26 o
  -1   1  19       99.22       82.37      9.48 o
   1   1  19       17.98       17.42      4.75 o
   3   1  19       39.68       40.96      7.80 o
   5   1  19       20.89       16.65      6.91 o
   7   1  19        0.83       -2.38      6.38 o
 -32   2  19       20.60       19.66      8.43 o
 -30   2  19       37.34       35.94      7.29 o
 -28   2  19        1.15        0.05      5.85 o
 -26   2  19       75.16       72.00      7.66 o
 -24   2  19        1.85       -3.78      5.30 o
 -22   2  19      235.12      229.82     12.32 o
 -20   2  19        8.10        1.42      4.56 o
 -18   2  19       28.26       18.88      4.64 o
 -16   2  19       35.60       37.59      4.90 o
 -14   2  19      108.45      123.82      9.25 o
 -12   2  19       11.70       11.11      6.69 o
 -10   2  19       46.46       54.28      7.57 o
  -8   2  19      101.53      110.83      7.07 o
  -6   2  19        8.60        4.06      4.79 o
  -4   2  19        5.76       -5.54      7.89 o
  -2   2  19        2.92       -6.16      4.66 o
   0   2  19       14.33       10.50      5.50 o
   2   2  19        9.38        6.53      5.56 o
   4   2  19        1.63       -1.01      5.74 o
 -27   3  19        4.06        8.62      6.68 o
 -25   3  19        0.14       -7.20      5.96 o
 -23   3  19        4.16        9.86      6.28 o
 -21   3  19       27.23       25.59      6.40 o
 -19   3  19       12.65        7.61      5.56 o
 -17   3  19       13.39       20.90      5.83 o
 -15   3  19        5.70       -0.12      5.31 o
 -13   3  19       11.28        1.46      5.01 o
 -11   3  19        0.00       -8.51      4.95 o
  -9   3  19      119.78      106.79      8.21 o
  -7   3  19       17.86        1.52      5.35 o
  -5   3  19        8.24        4.78      5.63 o
  -3   3  19        0.00       -9.72      4.86 o
  -1   3  19       44.25       58.27      7.78 o
   1   3  19        6.75       11.76      6.66 o
 -20   4  19        0.97       10.41      6.71 o
 -18   4  19        0.24       -4.64      6.02 o
 -16   4  19        6.17       19.32      6.96 o
 -14   4  19        0.01       -2.76      6.03 o
 -12   4  19        1.84       -7.23      5.90 o
 -10   4  19        3.13       -5.68      6.01 o
  -8   4  19        4.56       10.30      6.49 o
  -6   4  19        0.11        0.98      6.17 o
 -32   0  20        6.59       23.42     12.65 o
 -30   0  20       88.14       96.88     15.72 o
 -28   0  20      326.44      355.28     24.08 o
 -26   0  20        7.73        1.21      9.35 o
 -24   0  20      128.68      133.13     11.82 o
 -22   0  20       30.50       38.98      9.07 o
 -20   0  20        6.27       16.05     13.09 o
 -18   0  20        0.42       11.44     12.32 o
 -16   0  20        0.88       -4.62     11.22 o
 -14   0  20       34.85       40.91     14.18 o
 -12   0  20        3.09        1.32     11.22 o
 -10   0  20        0.29      -18.25      9.13 o
  -8   0  20      304.00      297.99     26.06 o
  -6   0  20      375.62      387.19     15.98 o
  -4   0  20      682.61      668.99     22.95 o
  -2   0  20      201.35      235.83     13.81 o
   0   0  20        0.00       -2.65      6.37 o
   2   0  20        4.15       10.02      6.94 o
   4   0  20       62.20       65.67     11.27 o
 -31   1  20       63.02       84.52     11.31 o
 -29   1  20       91.34       81.06      9.39 o
 -27   1  20       45.39       63.02     11.69 o
 -25   1  20        9.13       17.07      5.45 o
 -23   1  20       59.77       58.33     11.81 o
 -21   1  20        0.99        7.68      3.92 o
 -19   1  20       33.21       44.79      6.22 o
 -17   1  20       91.02      110.58      8.46 o
 -15   1  20       50.57       33.39      6.42 o
 -13   1  20       55.81       33.89      5.17 o
 -11   1  20       22.84       19.17      4.93 o
  -9   1  20      104.40      100.12      7.08 o
  -7   1  20        0.11        0.74      4.90 o
  -5   1  20        0.16        6.69      4.74 o
  -3   1  20      124.12      103.63      8.59 o
  -1   1  20        9.33        9.79      5.89 o
   1   1  20       10.05        9.81      4.78 o
   3   1  20       66.14       72.43      7.68 o
 -30   2  20       32.91       41.92      7.54 o
 -28   2  20       31.28       26.71      6.69 o
 -26   2  20      116.06      138.34      9.05 o
 -24   2  20        0.05       -2.24      5.18 o
 -22   2  20        1.86        5.20      5.04 o
 -20   2  20        2.17       -0.90      5.97 o
 -18   2  20       61.11       69.88      7.96 o
 -16   2  20       50.59       58.94      7.48 o
 -14   2  20        0.00        2.54      5.32 o
 -12   2  20        4.86       -1.13      5.72 o
 -10   2  20        0.01        0.11      6.04 o
  -8   2  20      398.85      417.18     12.73 o
  -6   2  20       49.48       56.46      6.41 o
  -4   2  20        3.51       -3.08      4.77 o
  -2   2  20        0.85       -0.91      5.30 o
   0   2  20       35.74       42.65      7.78 o
   2   2  20        2.31        3.67      5.89 o
 -25   3  20        6.93        9.51      6.39 o
 -23   3  20        0.91        3.80      6.03 o
 -21   3  20       24.93       35.24      6.72 o
 -19   3  20       27.95       37.52      7.46 o
 -17   3  20        0.00        2.21      5.56 o
 -15   3  20       12.25        9.39      5.56 o
 -13   3  20       34.09       49.31      6.72 o
 -11   3  20       23.74       19.52      6.00 o
  -9   3  20        8.09       -1.07      5.43 o
  -7   3  20        0.69       -6.68      5.16 o
  -5   3  20       18.66       32.37      6.83 o
  -3   3  20        8.45        5.73      6.23 o
 -31   1  21      120.19      134.71     12.78 o
 -29   1  21      134.90      173.79     15.51 o
 -27   1  21      205.27      226.43     13.28 o
 -25   1  21       21.46       20.97      5.47 o
 -23   1  21       35.02       34.08      6.70 o
 -21   1  21      113.52      121.14      8.91 o
 -19   1  21        0.47        3.25      4.77 o
 -17   1  21       24.86       26.40      6.38 o
 -15   1  21      106.66      110.02      7.73 o
 -13   1  21        7.01       -1.42      4.68 o
 -11   1  21       92.37       86.08      6.80 o
  -9   1  21        0.13       -0.11      4.73 o
  -7   1  21        4.31        6.68      5.19 o
  -5   1  21       36.91       30.35      7.90 o
  -3   1  21        7.96        6.60      4.56 o
  -1   1  21        2.39        3.71      6.73 o
   1   1  21        3.57        8.66      5.59 o
 -28   2  21       11.57        3.90      6.23 o
 -26   2  21       25.78       17.14      6.12 o
 -24   2  21       11.13        8.18      5.30 o
 -22   2  21        7.46        8.02      4.89 o
 -20   2  21       21.62       20.18      6.88 o
 -18   2  21        0.01        5.58      5.80 o
 -16   2  21       28.66       27.17      6.67 o
 -14   2  21        8.54        8.84      6.11 o
 -12   2  21       26.22       40.75      7.18 o
 -10   2  21        3.43       -2.98      5.96 o
  -8   2  21       42.47       36.65      5.59 o
  -6   2  21        3.26        2.85      5.04 o
  -4   2  21        0.77       -2.66      5.16 o
  -2   2  21       18.87       13.97      5.97 o
 -23   3  21       27.55       26.00      6.70 o
 -21   3  21       34.95       52.41      7.24 o
 -19   3  21        4.10        0.13      5.52 o
 -17   3  21       18.94       22.11      6.13 o
 -15   3  21       39.83       36.85      6.65 o
 -13   3  21      262.58      284.92     11.87 o
 -11   3  21        1.48       13.45      5.90 o
  -9   3  21       62.53       49.58      7.10 o
  -7   3  21        8.41       15.42      6.18 o
 -30   0  22      570.74      601.27     32.44 o
 -28   0  22       69.63       50.80     11.99 o
 -26   0  22       22.93       25.07      9.79 o
 -24   0  22       64.36       97.36     21.11 o
 -22   0  22      119.44      150.21     22.54 o
 -20   0  22        0.03        3.52     13.09 o
 -18   0  22       34.58       24.74     14.62 o
 -16   0  22      180.43      183.74     23.64 o
 -14   0  22        0.99       -9.68     12.21 o
 -12   0  22       20.28       22.54     14.40 o
 -10   0  22      149.43      173.96     22.65 o
  -8   0  22     1022.05     1052.33     52.34 o
  -6   0  22        4.19       -5.84      5.98 o
  -4   0  22       13.34       11.35      9.51 o
  -2   0  22       11.51       16.85     13.80 o
 -29   1  22        1.55       13.41      7.22 o
 -27   1  22      129.67      153.15     10.11 o
 -25   1  22       88.94      112.98      8.09 o
 -23   1  22        0.16        1.03      5.93 o
 -21   1  22       48.07       48.16      7.05 o
 -19   1  22       29.16       16.73      5.39 o
 -17   1  22        6.31        7.33      4.83 o
 -15   1  22        0.02       18.71     16.55 o
 -13   1  22      214.55      220.47      9.63 o
 -11   1  22       21.73       16.42      5.38 o
  -9   1  22       18.93       34.16      7.27 o
  -7   1  22        0.01       -5.62      5.19 o
  -5   1  22        0.08       -0.25      4.34 o
  -3   1  22       35.25       37.54      5.60 o
  -1   1  22       16.02       18.48      5.92 o
 -26   2  22       47.78       53.08      7.17 o
 -24   2  22       61.08       87.62     11.93 o
 -22   2  22        4.30       -9.86      6.25 o
 -20   2  22        4.12       18.38      8.45 o
 -18   2  22       13.30        6.39      6.43 o
 -16   2  22       31.19       41.54      7.70 o
 -14   2  22       25.68       17.69      6.73 o
 -12   2  22      115.82       77.85      8.71 o
 -10   2  22       29.31       29.05      7.24 o
  -8   2  22        0.14        8.32      6.62 o
  -6   2  22        2.24        3.39      5.31 o
  -4   2  22       10.06       12.55      5.90 o
 -19   3  22        0.02        1.53      5.40 o
 -17   3  22        1.56        8.72      5.70 o
 -15   3  22       13.34       15.94      6.04 o
 -13   3  22       11.98       24.46      6.30 o
 -11   3  22       20.15       26.47      6.23 o
 -27   1  23       17.30       23.17      6.54 o
 -25   1  23        0.73       -0.52      6.97 o
 -23   1  23        1.07        1.97      6.03 o
 -21   1  23       32.57       31.87      6.13 o
 -19   1  23        0.02       10.55      9.49 o
 -17   1  23       45.39       53.28     13.36 o
 -15   1  23       19.82       34.47     11.03 o
 -13   1  23       67.07       75.32     10.85 o
 -11   1  23        6.75       14.88     14.21 o
  -9   1  23      177.88      159.25      9.61 o
  -7   1  23        0.12        6.80      5.53 o
  -5   1  23        4.12        1.82      4.84 o
 -24   2  23       23.80       15.90      8.54 o
 -22   2  23       20.99       25.13      7.89 o
 -20   2  23        1.22        8.66      6.71 o
 -18   2  23        0.07       -6.75      6.23 o
 -16   2  23        0.53       -0.88      6.47 o
 -14   2  23       81.33       84.49      9.24 o
 -12   2  23       35.88       42.08      8.00 o
 -10   2  23       38.97       32.34      7.73 o
 -24   0  24       13.31       -3.96     15.94 o
 -22   0  24        8.87       10.56     16.38 o
 -20   0  24       26.97       28.48     16.05 o
 -18   0  24       66.46       57.07     18.36 o
 -16   0  24      119.28      160.87     23.64 o
 -14   0  24       43.86       48.38     18.14 o
 -12   0  24       76.86       79.17     20.34 o
 -10   0  24        0.05        1.54     13.97 o
  -8   0  24       19.23       13.64     14.51 o
 -23   1  24        0.47       -9.61      6.09 o
 -21   1  24        5.97      -11.77     13.31 o
 -19   1  24        6.06      -23.97     11.99 o
 -17   1  24        7.78        6.92     14.08 o
 -15   1  24       16.28       38.10     11.41 o
 -13   1  24        0.10       19.51     15.34 o
 -11   1  24        7.47       26.37      9.38 o
 
